# Supplementary material for: Urea assimilation and oxidation support activity of phylogenetically diverse microbial communities of the dark ocean
Source: ISME J. 2024 Nov 12;18(1):wrae230. doi: 10.1093/ismejo/wrae230 (PMC11697164; doi:10.1093/ismejo/wrae230)
Supplement: Arandia-Gorostidi_etal_ISME_SuppTables_Urea_wrae230 [file arandia-gorostidi_etal_isme_supptables_urea_wrae230.xlsx]

## Sheet: Description
Description of Supplementary Tables
Table S1	Summary of sample locations and environmental data
Table S2	Characteristics of metagenomic samples analyzed in this study. perc_reads_mapping describes the percent of trimmed metagenomic reads mapping to the assembly with loose mapping parameters.
Table S3	Features of ureC-encoding contigs used to analyze taxonomic composition of urea utilizers across depth.
Table S4	Features of the contigs containing ureC, amoA, or recA used to estimate gene coverage.
Table S5	Characteristics of metagenome-assembled genomes (MAGs) analyzed in this study.
Table S6	Features the ureC-containing contigs for the Tara Oceans, GEOTRACES, and Malaspina datasets.
Table S7	UreC Gold Standard sequences

## Sheet: Table S1
site	depth	date_collected	latitude	longitude	Temperature (ºC)	Salinity	Fluorescence	Dissolved_oxygen (saturation %)	Average_nitrate_concentration (µM)	SD_nitrate_concentration	Average_urea_concentration (nM)	SD_urea_concentration	Ammonium_concentration (nM)	SD_Ammonium_concentration
OC1	50	2017-03-14	37.1344	-122.544	10.0446	33.6487	0.2114	48.633	20.5258	0.15145	1063	35.3553	0	6.14915
OC2	50	2017-03-19	37.0367	-122.701	10.8594	33.4433	0.7755	60.952	16.9204	0.403866	20.5	17.6777	30.4352	11.2289
OC2	150	2017-03-19	37.0367	-122.701	8.4977	33.9246	0.1308	44.926	22.739	0.252417	20.5	17.6777	17.9666	6.42791
OC2	500	2017-03-19	37.0367	-122.701	6.353	34.2139	0.1308	7.741	34.9831	0.6058	53	7.07107	134.719	41.7963
OC3	50	2017-03-22	36.7991	-122.974	12.8669	33.0063	0.9098	96.572	2.32031	0.15145	71	10.6066	367.519	4.53592
OC3	150	2017-03-22	36.7991	-122.974	9.1913	33.7871	0.1039	45.254	22.739	2.06982	21	3.53553	20.3456	7.67221
OC3	500	2017-03-22	36.7991	-122.974	5.2522	34.1423	0.1039	8.572	38.0174	7.52201	43.5	7.07107	19.7668	11.8516
OC3	1000	2017-03-22	36.7991	-122.974	3.7774	34.4588	0.1039	4.904	43.5861	2.27175	78.5	14.1421	15.8712	12.7335
OC3	2000	2017-03-22	36.7991	-122.974	1.8837	34.6157	0.1039	19.788	38.4458	4.08915	136	3.53553	34.2955	24.8543
OC3	3000	2017-03-22	36.7991	-122.974	1.3725	34.6724	0.1039	31.565	34.4477	1.26208	336	3.53553	55.2854	26.4828
OC4	50	2017-03-18	36.6078	-123.38	12.3051	32.9875	1.0441	96.415	0	0.100967	140.5	3.53553	3.42932	2.70474
OC4	150	2017-03-18	36.6078	-123.38	9.2205	33.7688	0.0771	45.378	18.0984	0.555316	120.5	3.53553	0	7.34928
OC4	500	2017-03-18	36.6078	-123.38	5.8545	34.2419	0.1039	5.029	35.8756	0.252417	180.5	17.6777	34.7054	1.66199
OC4	1000	2017-03-18	36.6078	-123.38	3.9646	34.4475	0.1039	4.481	39.7309	0.75725	215.5	3.53553	19.4144	7.89761
OC4	2000	2017-03-18	36.6078	-123.38	1.9666	34.6118	0.1039	20.012	37.6604	0.050483	225.5	31.8198	64.7355	45.9025
OC4	3000	2017-03-18	36.6078	-123.38	1.426	34.6648	0.1039	31.228	35.6971	0.504833	203	56.5685	0	1.32497
OC5	50	2017-03-17	36.1948	-123.962	13.9404	33.1535	0.5069	95.869	-0.35697	0.706766	120.5	3.53553	4.93574	4.8722
OC5	150	2017-03-17	36.1948	-123.962	10.2253	33.3793	0.1308	74.321	15.5996	0.15145	133	21.2132	24.9718	17.9262
OC5	500	2017-03-17	36.1948	-123.962	5.4135	34.1405	0.1039	8.54	38.4458	0.656283	83	42.4264	0	7.26475
OC5	1000	2017-03-17	36.1948	-123.962	3.7729	34.4464	0.1039	4.658	42.5866	1.86788	948	7.07107	0	1.77255
OC5	2000	2017-03-17	36.1948	-123.962	1.925	34.6129	0.1039	20.176	37.5533	0.504833	178	7.07107	12.8836	12.6399
OC5	3000	2017-03-17	36.1948	-123.962	1.4001	34.6636	0.0771	31.285	35.1259	0	185.5	3.53553	3.99613	3.24266
OC6	50	2017-03-14	35.6891	-124.922	14.4616	33.2532	0.3457	96.231	1.03521	0.050483	21	3.53553	0	0.619359
OC6	150	2017-03-14	35.6891	-124.922	10.3031	33.4274	0.1308	69.123	8.5673	0.908699	76	24.7487	6.20368	14.9571
OC6	500	2017-03-14	35.6891	-124.922	5.5994	34.1203	0.1039	10.49	38.1959	4.64446	38.5	7.07107	0.529703	3.58754
OC6	1000	2017-03-14	35.6891	-124.922	3.6912	34.4448	0.1039	4.347	46.4419	0.050483	28.5	7.07107	0	0.220124
OC6	2000	2017-03-16	35.6891	-124.922	1.8626	34.6183	0.1039	21.475	41.9441	2.57465	98.5	7.07107	6.70197	10.5204
OC6	3000	2017-03-16	35.6891	-124.922	1.3735	34.6619	0.1039	30.858	38.4815	0.3029	111	3.53553	4.60041	12.0673
OC6	4000	2017-03-16	35.6891	-124.922	1.1627	34.6829	0.0771	38.68	36.3039	1.46402	101	3.53553	0	3.26718

## Sheet: Table S2
bioproject	biosample	sample	site	depth	internal_sample_name	sequencer	read_length	num_read_pairs	reads_gbp	perc_reads_mapping	assembly_contig_num	assembly_length_gbp	assembly_n50
PRJNA1054206	SAMN38912613	OC3_50m	OC3	50	OC1703_3000m_50m	NovaSeq 6000	150PE	202621620	55.73	60.4	643883	1.39	2198
PRJNA1054206	SAMN38912614	OC3_150m	OC3	150	OC1703_3000m_150m	NovaSeq 6000	150PE	224379681	62.07	61.04	553318	1.14	2101
PRJNA1054206	SAMN38912615	OC3_500m	OC3	500	OC1703_3000m_500m	NovaSeq 6000	150PE	237401230	65.78	63	592659	1.16	1926
PRJNA1054206	SAMN38912616	OC3_1000m	OC3	1000	OC1703_3000m_1000m	NovaSeq 6000	150PE	190594977	52.84	64.67	451480	0.97	2185
PRJNA1054206	SAMN38912617	OC3_2000m	OC3	2000	OC1703_3000m_2000m	NovaSeq 6000	150PE	226374380	62.32	65.23	492898	1.09	2330
PRJNA1054206	SAMN38912618	OC3_3000m	OC3	3000	OC1703_3000m_3000m	NovaSeq 6000	150PE	186705652	51.78	67.82	369921	0.97	3165
PRJNA1054206	SAMN38912619	OC6_50m	OC6	50	OC1703_4500m_50m	NovaSeq 6000	150PE	229359131	62.79	44.86	737613	1.42	1904
PRJNA1054206	SAMN38912620	OC6_150m	OC6	150	OC1703_4500m_150m	NovaSeq 6000	150PE	206765975	56.98	55.36	561007	1.3	2514
PRJNA1054206	SAMN38912621	OC6_500m	OC6	500	OC1703_4500m_500m	NovaSeq 6000	150PE	189482972	52.48	60.14	550795	1.09	1985
PRJNA1054206	SAMN38912622	OC6_1000m	OC6	1000	OC1703_4500m_1000m	NovaSeq 6000	150PE	161854203	43.85	29.53	385088	0.79	2069
PRJNA1054206	SAMN38912623	OC6_2000m	OC6	2000	OC1703_4500m_2000m	NovaSeq 6000	150PE	228482118	63.22	66.79	531791	1.18	2312
PRJNA1054206	SAMN38912624	OC6_3000m	OC6	3000	OC1703_4500m_3000m	NovaSeq 6000	150PE	218209993	60.27	64.27	507173	1.19	2539
PRJNA1054206	SAMN38912625	OC6_4000m	OC6	4000	OC1703_4500m_4000m	NovaSeq 6000	150PE	220806306	61.5	69.72	488587	1.21	2790

## Sheet: Table S3
sample	scaffold_name	scaffold_len	drep_secondary_cluster	protein_phylum_winner	protein_phylum_winner_perc	bin_classification	reconciled_taxonomy	coverage_mean	coverage_breadth	coverage_fraction
OC6_500m	OC6_500m_contig_3438907	11706	1_0	Chloroflexota	0.833333	None	Chloroflexota	8.81006	1	0.00421426
OC3_1000m	OC3_1000m_contig_1343963	290156	2_1	Proteobacteria	0.950758	d__Bacteria;p__Proteobacteria;c__Gammaproteobacteria;o__Pseudomonadales;f__DSM-6294;g__Thalassolituus;s__Thalassolituus oleivorans	Proteobacteria	18.9162	0.999697	0.00614457
OC3_3000m	OC3_3000m_contig_701093	133857	2_1	Proteobacteria	0.896825	d__Bacteria;p__Proteobacteria;c__Gammaproteobacteria;o__Pseudomonadales;f__DSM-6294;g__Thalassolituus;s__Thalassolituus oleivorans	Proteobacteria	17.4295	0.999873	0.00447869
OC6_2000m	OC6_2000m_contig_1752643	19664	2_1	Proteobacteria	0.956522	None	Proteobacteria	13.7746	0.998983	0.0028272
OC3_50m	OC3_50m_contig_1313614	9557	3_1	Proteobacteria	1	None	Proteobacteria	20.2721	1	0.0168308
OC6_50m	OC6_50m_contig_6005247	5078	3_1	Proteobacteria	1	None	Proteobacteria	15.2319	0.999803	0.0105096
OC3_50m	OC3_50m_contig_1315830	123315	7_1	Proteobacteria	0.958678	None	Proteobacteria	167.932	1	0.139425
OC3_500m	OC3_500m_contig_5191787	123314	7_1	Proteobacteria	0.958678	None	Proteobacteria	188.438	1	0.0577567
OC3_1000m	OC3_1000m_contig_3276135	123314	7_1	Proteobacteria	0.958678	None	Proteobacteria	150.207	1	0.0487921
OC3_150m	OC3_150m_contig_1823447	35336	7_1	Proteobacteria	0.948718	None	Proteobacteria	19.2363	0.997566	0.00668424
OC3_2000m	OC3_2000m_contig_2614734	21144	7_1	Proteobacteria	0.96	d__Bacteria;p__Proteobacteria;c__Gammaproteobacteria;o__Pseudomonadales;f__Moraxellaceae;g__Acinetobacter;s__Acinetobacter guillouiae	Proteobacteria	8.57302	0.999953	0.00203374
OC3_3000m	OC3_3000m_contig_187691	6417	7_1	Proteobacteria	0.888889	None	Proteobacteria	10.4663	1	0.00268941
OC6_50m	OC6_50m_contig_2857434	5175	9_1	Proteobacteria	1	None	Proteobacteria	30.7413	1	0.0212106
OC6_50m	OC6_50m_contig_499787	3961	9_2	Proteobacteria	1	None	Proteobacteria	30.2411	0.991669	0.0208655
OC3_50m	OC3_50m_contig_3897696	21125	12_1	Proteobacteria	0.952381	None	Proteobacteria	14.4782	0.996781	0.0120204
OC6_50m	OC6_50m_contig_3624777	17037	12_1	Proteobacteria	0.95	None	Proteobacteria	62.2752	0.999589	0.042968
OC3_50m	OC3_50m_contig_15633	12709	13_1	Proteobacteria	0.666667	None	Proteobacteria	29.3859	1	0.0243975
OC6_50m	OC6_50m_contig_3758443	4871	13_1	Proteobacteria	0.625	None	Proteobacteria	47.5982	0.999795	0.0328413
OC6_50m	OC6_50m_contig_4071508	4504	15_0	Verrucomicrobiota	1	d__Bacteria;p__Verrucomicrobiota;c__Verrucomicrobiae;o__Opitutales;f__MB11C04;g__MB11C04;s__	Verrucomicrobiota	12.9074	0.985346	0.00890574
OC6_4000m	OC6_4000m_contig_423994	31337	17_0	Candidatus Poribacteria	0.962963	d__Bacteria;p__Poribacteria;c__WGA-4E;o__GCA-2687025;f__GCA-2687025;g__GCA-2687025;s__	Candidatus Poribacteria	16.6758	0.999362	0.0033101
OC6_3000m	OC6_3000m_contig_4882055	12049	18_1	Chloroflexota	0.9	d__Bacteria;p__Chloroflexota;c__Dehalococcoidia;o__UBA3495;f__UBA3495;g__;s__	Chloroflexota	9.29473	0.99668	0.00218507
OC6_2000m	OC6_2000m_contig_215183	3643	18_1	Chloroflexota	1	None	Chloroflexota	6.87632	1	0.00141135
OC6_150m	OC6_150m_contig_3930923	3469	19_0	Proteobacteria	1	None	Proteobacteria	24.6547	0.989911	0.0182116
OC6_150m	OC6_150m_contig_533424	20297	20_0	Proteobacteria	1	None	Proteobacteria	31.4848	0.997142	0.0232568
OC6_2000m	OC6_2000m_contig_4864903	28720	22_1	Proteobacteria	0.96	d__Bacteria;p__Proteobacteria;c__Alphaproteobacteria;o__UBA7887;f__UBA7887;g__MarineAlpha9-Bin7;s__MarineAlpha9-Bin7 sp002938115	Proteobacteria	17.8962	0.999338	0.00367315
OC3_2000m	OC3_2000m_contig_829700	10300	22_1	Proteobacteria	1	None	Proteobacteria	10.9585	0.999029	0.00259964
OC6_500m	OC6_500m_contig_144880	7357	22_1	Proteobacteria	0.9	None	Proteobacteria	8.22048	0.999456	0.00393224
OC6_1000m	OC6_1000m_contig_1888922	3935	22_1	Proteobacteria	1	None	Proteobacteria	3.80423	0.936976	0.00342041
OC3_1000m	OC3_1000m_contig_4512445	4188	23_1	Proteobacteria	1	d__Bacteria;p__Proteobacteria;c__Alphaproteobacteria;o__UBA828;f__UBA828;g__PTKB01;s__PTKB01 sp002937555	Proteobacteria	8.37717	0.998806	0.00272117
OC6_3000m	OC6_3000m_contig_515631	3213	23_2	Proteobacteria	1	d__Bacteria;p__Proteobacteria;c__Alphaproteobacteria;o__UBA828;f__UBA828;g__PTKB01;s__	Proteobacteria	8.0395	1	0.00188998
OC3_500m	OC3_500m_contig_156647	3758	23_3	Proteobacteria	1	None	Proteobacteria	12.1829	1	0.0037341
OC3_50m	OC3_50m_contig_4321705	7726	25_0	Cyanobacteriota	0.909091	None	Cyanobacteriota	61.5409	0.998965	0.051094
OC3_150m	OC3_150m_contig_1196114	5511	27_0	Proteobacteria	1	None	Proteobacteria	36.8206	1	0.0127944
OC3_2000m	OC3_2000m_contig_1707882	21779	28_1	Candidatus Hydrogenedentes	0.904762	None	Candidatus Hydrogenedentes	17.1946	0.999954	0.004079
OC3_3000m	OC3_3000m_contig_2271438	15729	28_1	Candidatus Hydrogenedentes	0.923077	None	Candidatus Hydrogenedentes	11.5392	0.999873	0.00296511
OC6_3000m	OC6_3000m_contig_2273830	6617	28_1	Candidatus Hydrogenedentes	1	d__Bacteria;p__Hydrogenedentota;c__Hydrogenedentia;o__Hydrogenedentiales;f__GCA-2746185;g__DTSJ01;s__DTSJ01 sp012965445	Candidatus Hydrogenedentes	7.23488	0.99864	0.00170083
OC3_1000m	OC3_1000m_contig_4652097	3545	28_1	Candidatus Hydrogenedentes	0.75	d__Bacteria;p__Hydrogenedentota;c__Hydrogenedentia;o__Hydrogenedentiales;f__GCA-2746185;g__DTSJ01;s__DTSJ01 sp012965445	Candidatus Hydrogenedentes	8.27128	0.996051	0.00268678
OC3_2000m	OC3_2000m_contig_385111	5658	30_1	Proteobacteria	1	d__Bacteria;p__Proteobacteria;c__Gammaproteobacteria;o__Pseudomonadales;f__Moraxellaceae;g__Moraxella_A;s__Moraxella_A osloensis	Proteobacteria	9.74546	1	0.00231187
OC3_3000m	OC3_3000m_contig_2859003	3983	30_2	Proteobacteria	1	None	Proteobacteria	6.23141	1	0.00160122
OC6_50m	OC6_50m_contig_6526437	3135	32_0	Proteobacteria	0.6	None	Proteobacteria	16.6647	0.993301	0.0114981
OC6_150m	OC6_150m_contig_4274541	14892	34_0	Proteobacteria	0.75	d__Bacteria;p__Proteobacteria;c__Gammaproteobacteria;o__HK1;f__HK1;g__;s__	Proteobacteria	10.2278	1	0.00755491
OC6_4000m	OC6_4000m_contig_1489010	4794	36_1	Planctomycetota	1	d__Bacteria;p__Planctomycetota;c__Planctomycetia;o__Pirellulales;f__Pirellulaceae;g__UBA721;s__UBA721 sp012965455	Planctomycetota	25.2937	0.996037	0.00502074
OC3_2000m	OC3_2000m_contig_175761	3299	36_1	Planctomycetota	1	None	Planctomycetota	22.8012	1	0.00540902
OC3_150m	OC3_150m_contig_2611526	3947	36_2	Planctomycetota	1	None	Planctomycetota	25.3853	0.987586	0.00882091
OC3_1000m	OC3_1000m_contig_1900618	9137	38_1	Proteobacteria	0.909091	None	Proteobacteria	20.2066	0.999453	0.00656376
OC3_500m	OC3_500m_contig_1596439	9137	38_1	Proteobacteria	0.909091	d__Bacteria;p__Proteobacteria;c__Gammaproteobacteria;o__Pseudomonadales;f__Moraxellaceae;g__Acinetobacter;s__Acinetobacter albensis	Proteobacteria	64.5558	0.999781	0.0197865
OC3_50m	OC3_50m_contig_572134	4874	39_0	Proteobacteria	1	None	Proteobacteria	24.4064	0.988921	0.0202633
OC3_1000m	OC3_1000m_contig_3307509	151534	40_1	Proteobacteria	0.969925	d__Bacteria;p__Proteobacteria;c__Gammaproteobacteria;o__Pseudomonadales;f__Pseudohongiellaceae;g__UBA9145;s__UBA9145 sp002731775	Proteobacteria	28.0641	0.99998	0.0091161
OC6_2000m	OC6_2000m_contig_2299060	69876	40_1	Proteobacteria	0.96875	None	Proteobacteria	71.8055	0.999843	0.0147379
OC6_1000m	OC6_1000m_contig_1961788	63877	40_1	Proteobacteria	0.95082	None	Proteobacteria	6.81819	0.994677	0.00613029
OC3_3000m	OC3_3000m_contig_1855355	23891	40_1	Proteobacteria	0.92	d__Bacteria;p__Proteobacteria;c__Gammaproteobacteria;o__Pseudomonadales;f__Pseudohongiellaceae;g__UBA9145;s__UBA9145 sp002731775	Proteobacteria	117.821	0.999958	0.0302752
OC6_3000m	OC6_3000m_contig_1739976	23880	40_1	Proteobacteria	0.96	None	Proteobacteria	87.3225	0.999079	0.0205284
OC3_2000m	OC3_2000m_contig_1488164	22877	40_1	Proteobacteria	0.916667	None	Proteobacteria	155.957	0.999956	0.036997
OC6_4000m	OC6_4000m_contig_493405	22743	40_1	Proteobacteria	0.958333	None	Proteobacteria	23.0654	0.99934	0.00457843
OC3_500m	OC3_500m_contig_5845613	4734	40_1	Proteobacteria	1	None	Proteobacteria	7.1767	1	0.00219968
OC6_500m	OC6_500m_contig_4597701	17070	41_1	Proteobacteria	0.833333	None	Proteobacteria	11.2531	0.998711	0.00538286
OC3_1000m	OC3_1000m_contig_5118918	13540	41_1	Proteobacteria	0.923077	None	Proteobacteria	8.13958	0.999926	0.002644
OC3_3000m	OC3_3000m_contig_343189	12722	42_1	Planctomycetota	0.888889	None	Planctomycetota	9.17364	0.998585	0.00235726
OC6_3000m	OC6_3000m_contig_589342	5572	42_1	Planctomycetota	0.833333	None	Planctomycetota	7.83973	1	0.00184302
OC3_2000m	OC3_2000m_contig_3654866	3074	42_1	Planctomycetota	1	d__Bacteria;p__Planctomycetota;c__Planctomycetia;o__Pirellulales;f__Pirellulaceae;g__UWMA-0346;s__UWMA-0346 sp012959465	Planctomycetota	9.09131	1	0.00215669
OC6_500m	OC6_500m_contig_2488153	12739	44_1	None	0.875	d__Bacteria;p__Proteobacteria;c__Gammaproteobacteria;o__UBA4486;f__UBA4486;g__UBA11869;s__UBA11869 sp014239225	Proteobacteria	43.9146	0.999764	0.0210064
OC3_1000m	OC3_1000m_contig_3824953	12614	44_1	None	0.75	None	Proteobacteria	22.3633	0.999921	0.00726431
OC6_1000m	OC6_1000m_contig_2008612	11937	44_1	None	0.857143	None	Proteobacteria	9.6452	0.998743	0.00867207
OC3_500m	OC3_500m_contig_1884357	10937	44_1	None	0.923077	None	Proteobacteria	29.2643	0.999634	0.00896959
OC3_2000m	OC3_2000m_contig_3126816	4342	44_1	None	1	None	Proteobacteria	7.7667	1	0.00184246
OC3_150m	OC3_150m_contig_3281829	3471	44_1	None	0.833333	None	Proteobacteria	16.4998	0.988188	0.00573338
OC6_2000m	OC6_2000m_contig_2985191	3055	44_1	None	1	None	Proteobacteria	6.77625	0.991817	0.00139081
OC6_500m	OC6_500m_contig_3258727	8126	46_0	Candidatus Poribacteria	1	d__Bacteria;p__Poribacteria;c__WGA-4E;o__WGA-4E;f__UBA9662;g__GCA-2699335;s__GCA-2699335 sp002699335	Candidatus Poribacteria	9.22505	0.999508	0.00441277
OC6_2000m	OC6_2000m_contig_4597737	18358	47_1	Proteobacteria	0.65	d__Bacteria;p__Desulfobacterota_B;c__Binatia;o__UBA1149;f__UBA1149;g__;s__	Proteobacteria	12.3367	0.998584	0.00253208
OC3_1000m	OC3_1000m_contig_3725652	15984	47_1	Proteobacteria	0.705882	d__Bacteria;p__Desulfobacterota_B;c__Binatia;o__UBA1149;f__UBA1149;g__;s__	Proteobacteria	12.0162	0.997935	0.00390326
OC6_1000m	OC6_1000m_contig_2719637	7384	47_1	Proteobacteria	0.818182	None	Proteobacteria	5.61515	0.995802	0.00504862
OC3_2000m	OC3_2000m_contig_466408	4372	47_1	Proteobacteria	0.6	None	Proteobacteria	6.49479	1	0.00154073
OC6_3000m	OC6_3000m_contig_4614937	10082	48_1	Proteobacteria	0.5	d__Bacteria;p__Proteobacteria;c__Gammaproteobacteria;o__Ga0077536;f__Ga0077536;g__JADJYF01;s__	unclassified	11.9266	0.999901	0.00280379
OC6_2000m	OC6_2000m_contig_3133833	8719	48_1	Proteobacteria	0.416667	d__Bacteria;p__Proteobacteria;c__Gammaproteobacteria;o__Ga0077536;f__Ga0077536;g__JADJYF01;s__	unclassified	14.6961	0.987843	0.00301634
OC3_2000m	OC3_2000m_contig_4655673	4473	48_1	Myxococcota	0.333333	None	unclassified	8.36618	1	0.00198467
OC6_4000m	OC6_4000m_contig_3861013	3014	48_1	Proteobacteria	0.75	None	unclassified	7.75244	1	0.00153884
OC3_2000m	OC3_2000m_contig_1826789	16452	49_1	Proteobacteria	0.388889	None	unclassified	75.7926	0.999757	0.0179799
OC3_3000m	OC3_3000m_contig_2888820	16039	49_1	Proteobacteria	0.5	None	unclassified	39.1418	0.999875	0.0100579
OC6_4000m	OC6_4000m_contig_1592354	14806	49_1	Proteobacteria	0.533333	None	unclassified	71.1343	0.999932	0.01412
OC6_500m	OC6_500m_contig_4745840	7236	49_1	Proteobacteria	0.363636	None	unclassified	45.2224	0.998342	0.021632
OC6_1000m	OC6_1000m_contig_2593456	7145	49_1	Candidatus Marinimicrobia	0.444444	None	unclassified	29.2276	0.99972	0.0262787
OC6_2000m	OC6_2000m_contig_2658649	6733	49_1	Proteobacteria	0.666667	None	unclassified	67.7039	0.998515	0.0138961
OC3_1000m	OC3_1000m_contig_3675821	6643	49_1	Proteobacteria	0.5	None	unclassified	77.2965	0.999398	0.0251084
OC3_500m	OC3_500m_contig_4608852	4418	49_1	Proteobacteria	0.5	None	unclassified	43.8768	1	0.0134483
OC6_3000m	OC6_3000m_contig_2968114	3780	49_1	Proteobacteria	0.285714	None	unclassified	86.3862	0.998677	0.0203083
OC6_2000m	OC6_2000m_contig_4566977	3055	49_1	Proteobacteria	1	None	unclassified	98.1009	0.998036	0.0201349
OC3_150m	OC3_150m_contig_310254	3034	49_1	Proteobacteria	0.75	None	unclassified	33.473	0.99967	0.0116312
OC6_2000m	OC6_2000m_contig_4871888	3055	49_2	Proteobacteria	1	None	Proteobacteria	26.9136	0.993126	0.00552395
OC3_50m	OC3_50m_contig_2047926	6441	50_0	Proteobacteria	1	d__Bacteria;p__Proteobacteria;c__Alphaproteobacteria;o__Rhodobacterales;f__Rhodobacteraceae;g__CACKLF01;s__CACKLF01 sp002725175	Proteobacteria	18.1609	0.999068	0.015078
OC6_50m	OC6_50m_contig_2092640	11759	51_0	Proteobacteria	0.933333	None	Proteobacteria	17.1823	0.99932	0.0118552
OC6_50m	OC6_50m_contig_3275414	7544	53_0	Proteobacteria	0.8	None	Proteobacteria	20.0164	0.99483	0.0138107
OC6_3000m	OC6_3000m_contig_4773139	71189	55_1	Proteobacteria	0.95082	d__Bacteria;p__Proteobacteria;c__Alphaproteobacteria;o__UBA7887;f__UBA7887;g__MarineAlpha9-Bin7;s__MarineAlpha9-Bin7 sp002937585	Proteobacteria	36.3942	0.999761	0.00855581
OC6_2000m	OC6_2000m_contig_1290353	38169	55_1	Proteobacteria	0.969697	d__Bacteria;p__Proteobacteria;c__Alphaproteobacteria;o__UBA7887;f__UBA7887;g__MarineAlpha9-Bin7;s__MarineAlpha9-Bin7 sp002937585	Proteobacteria	33.0205	0.999293	0.00677738
OC6_4000m	OC6_4000m_contig_1172380	21023	55_1	Proteobacteria	0.904762	None	Proteobacteria	19.153	0.998192	0.00380182
OC3_2000m	OC3_2000m_contig_2262682	10586	55_1	Proteobacteria	0.916667	d__Bacteria;p__Proteobacteria;c__Alphaproteobacteria;o__UBA7887;f__UBA7887;g__MarineAlpha9-Bin7;s__MarineAlpha9-Bin7 sp002937585	Proteobacteria	19.5736	0.998866	0.00464335
OC3_3000m	OC3_3000m_contig_2486368	5621	55_1	Proteobacteria	1	None	Proteobacteria	9.46646	0.996798	0.0024325
OC3_1000m	OC3_1000m_contig_2255095	11821	55_2	Proteobacteria	0.923077	d__Bacteria;p__Proteobacteria;c__Alphaproteobacteria;o__UBA7887;f__UBA7887;g__MarineAlpha9-Bin7;s__	Proteobacteria	17.8349	0.999239	0.00579334
OC6_1000m	OC6_1000m_contig_400809	6615	55_2	Proteobacteria	1	None	Proteobacteria	7.6512	0.986243	0.00687925
OC6_150m	OC6_150m_contig_970398	4329	55_3	Proteobacteria	1	d__Bacteria;p__Proteobacteria;c__Alphaproteobacteria;o__UBA7887;f__UBA7887;g__MarineAlpha9-Bin7;s__	Proteobacteria	13.0311	0.999769	0.00962563
OC3_500m	OC3_500m_contig_4962726	3077	57_0	Bacteroidota	0.75	None	Bacteroidota	8.1862	1	0.00250909
OC6_150m	OC6_150m_contig_781518	56660	58_0	Planctomycetota	0.804878	d__Bacteria;p__Planctomycetota;c__Planctomycetia;o__Pirellulales;f__Pirellulaceae;g__;s__	Planctomycetota	18.2406	0.999647	0.0134737
OC3_3000m	OC3_3000m_contig_1305443	35857	59_1	Proteobacteria	0.97561	d__Bacteria;p__Proteobacteria;c__Alphaproteobacteria;o__Rhodospirillales;f__UBA2165;g__;s__	Proteobacteria	16.8864	1	0.00433913
OC6_4000m	OC6_4000m_contig_2908314	27289	59_1	Proteobacteria	0.967742	None	Proteobacteria	25.6731	0.999634	0.00509605
OC6_3000m	OC6_3000m_contig_632449	3779	59_1	Proteobacteria	1	None	Proteobacteria	10.5164	1	0.00247227
OC6_4000m	OC6_4000m_contig_1537984	4126	60_0	Proteobacteria	0.6	d__Bacteria;p__Proteobacteria;c__Alphaproteobacteria;o__Rhodospirillales;f__Casp-alpha2;g__PTLJ01;s__	Proteobacteria	6.71806	1	0.00133352
OC6_3000m	OC6_3000m_contig_3454291	7570	61_1	Nitrospinota	1	d__Bacteria;p__UBA8248;c__UBA8248;o__UBA8248;f__UBA8248;g__;s__	Nitrospinota	9.18261	0.999207	0.00215871
OC6_4000m	OC6_4000m_contig_2399091	5881	61_1	Nitrospinota	0.75	d__Bacteria;p__UBA8248;c__UBA8248;o__UBA8248;f__UBA8248;g__;s__	Nitrospinota	15.2284	0.996599	0.0030228
OC6_3000m	OC6_3000m_contig_4771562	3377	61_2	Nitrospinota	1	None	Nitrospinota	6.13201	1	0.00144155
OC3_150m	OC3_150m_contig_3253532	4289	62_0	Candidatus Poribacteria	1	None	Candidatus Poribacteria	6.79439	1	0.00236092
OC6_3000m	OC6_3000m_contig_3005487	8470	63_1	None	0.555556	d__Bacteria;p__Acidobacteriota;c__Vicinamibacteria;o__Vicinamibacterales;f__UBA8438;g__DTWD01;s__DTWD01 sp012963185	Acidobacteriota	12.3121	1	0.00289442
OC3_500m	OC3_500m_contig_6392514	3269	63_1	Acidobacteriota	0.5	None	Acidobacteriota	12.2026	0.993882	0.00374014
OC3_50m	OC3_50m_contig_3169834	5299	64_1	Proteobacteria	0.714286	None	Proteobacteria	47.4704	1	0.039412
OC6_50m	OC6_50m_contig_911768	3576	64_2	Proteobacteria	0.833333	d__Bacteria;p__Proteobacteria;c__Alphaproteobacteria;o__Rhodobacterales;f__Rhodobacteraceae;g__Planktomarina;s__Planktomarina sp002698165	Proteobacteria	18.2875	0.99972	0.0126178
OC3_150m	OC3_150m_contig_2668572	12701	66_0	Proteobacteria	0.625	d__Bacteria;p__Proteobacteria;c__Gammaproteobacteria;o__Pseudomonadales;f__HTCC2089;g__UBA4582;s__	Proteobacteria	9.9808	0.999528	0.00346814
OC3_1000m	OC3_1000m_contig_1165982	11786	67_1	None	0.615385	None	Proteobacteria	12.5853	0.999745	0.00408812
OC3_2000m	OC3_2000m_contig_2885717	5569	67_1	None	0.75	d__Bacteria;p__Proteobacteria;c__Gammaproteobacteria;o__GCA-2729495;f__GCA-2729495;g__;s__	Proteobacteria	10.4407	1	0.00247679
OC6_3000m	OC6_3000m_contig_81816	6283	68_1	Proteobacteria	0.857143	d__Bacteria;p__Planctomycetota;c__Planctomycetia;o__Pirellulales;f__Pirellulaceae;g__S141-3;s__	Proteobacteria	10.0522	0.999045	0.00236313
OC3_2000m	OC3_2000m_contig_3419862	4283	68_1	Proteobacteria	1	None	Proteobacteria	10.5792	0.999767	0.00250966
OC6_500m	OC6_500m_contig_448242	4146	68_1	Proteobacteria	1	d__Bacteria;p__Proteobacteria;c__Gammaproteobacteria;o__UBA6522;f__UBA6522;g__;s__	Proteobacteria	8.32933	1	0.0039843
OC3_150m	OC3_150m_contig_4181417	6411	68_2	Proteobacteria	1	d__Bacteria;p__Proteobacteria;c__Gammaproteobacteria;o__Arenicellales;f__UBA868;g__GCA-2726415;s__	Proteobacteria	12.7072	1	0.00441552
OC3_500m	OC3_500m_contig_5791964	7738	69_1	Proteobacteria	1	d__Bacteria;p__Proteobacteria;c__Gammaproteobacteria;o__Pseudomonadales;f__HTCC2089;g__UBA9926;s__UBA9926 sp002697205	Proteobacteria	14.5235	0.994572	0.00445148
OC6_500m	OC6_500m_contig_3890256	6295	69_1	Proteobacteria	0.888889	None	Proteobacteria	10.309	1	0.00493129
OC3_1000m	OC3_1000m_contig_3850214	4181	69_1	Proteobacteria	1	None	Proteobacteria	12.4406	0.999282	0.0040411
OC6_1000m	OC6_1000m_contig_910084	3507	69_1	Proteobacteria	1	None	Proteobacteria	4.35567	0.932136	0.00391622
OC6_150m	OC6_150m_contig_488205	3446	69_1	Proteobacteria	0.8	None	Proteobacteria	5.22178	0.992165	0.00385715
OC3_1000m	OC3_1000m_contig_3850581	3407	69_1	Proteobacteria	0.8	d__Bacteria;p__Proteobacteria;c__Gammaproteobacteria;o__Pseudomonadales;f__HTCC2089;g__UBA9926;s__UBA9926 sp012960535	Proteobacteria	10.4271	0.987379	0.00338705
OC3_2000m	OC3_2000m_contig_3506554	5914	69_2	Proteobacteria	1	None	Proteobacteria	14.0659	0.998816	0.00333679
OC3_150m	OC3_150m_contig_1425143	32045	69_3	Proteobacteria	0.967742	None	Proteobacteria	47.5602	1	0.0165262
OC6_500m	OC6_500m_contig_305457	3168	70_0	Proteobacteria	0.75	None	Proteobacteria	4.111	1	0.00196648
OC6_4000m	OC6_4000m_contig_562420	14207	71_1	Proteobacteria	0.8	d__Bacteria;p__Proteobacteria;c__Gammaproteobacteria;o__Pseudomonadales;f__HTCC2089;g__;s__	Proteobacteria	13.2824	0.999859	0.00263651
OC6_3000m	OC6_3000m_contig_5114676	12092	71_1	Proteobacteria	0.866667	d__Bacteria;p__Proteobacteria;c__Gammaproteobacteria;o__Pseudomonadales;f__HTCC2089;g__;s__	Proteobacteria	10.1357	1	0.00238276
OC3_2000m	OC3_2000m_contig_116157	3321	71_1	Proteobacteria	0.833333	None	Proteobacteria	8.13056	1	0.00192877
OC6_4000m	OC6_4000m_contig_445746	56286	72_1	Chloroflexota	0.980392	d__Bacteria;p__Chloroflexota;c__Dehalococcoidia;o__UBA1151;f__UBA1151;g__GCA-2730555;s__	Chloroflexota	20.2143	1	0.00401249
OC6_3000m	OC6_3000m_contig_1028926	19143	72_1	Chloroflexota	0.947368	None	Chloroflexota	10.2549	0.999739	0.0024108
OC3_150m	OC3_150m_contig_3562992	3214	72_2	Chloroflexota	0.833333	None	Chloroflexota	15.7794	1	0.00548303
OC6_500m	OC6_500m_contig_5326058	5187	72_3	Chloroflexota	0.75	d__Bacteria;p__Chloroflexota;c__Dehalococcoidia;o__UBA1151;f__UBA1151;g__GCA-2730555;s__	Chloroflexota	9.46556	1	0.00452781
OC6_150m	OC6_150m_contig_3515314	55228	72_4	Chloroflexota	0.980769	d__Bacteria;p__Chloroflexota;c__Dehalococcoidia;o__UBA1151;f__UBA1151;g__GCA-2730555;s__GCA-2730555 sp014239685	Chloroflexota	49.1815	0.999909	0.0363287
OC6_50m	OC6_50m_contig_224724	7623	76_1	Proteobacteria	1	None	Proteobacteria	27.2453	0.996196	0.0187984
OC3_50m	OC3_50m_contig_4033058	3740	76_1	Proteobacteria	1	None	Proteobacteria	7.9273	0.987433	0.0065816
OC6_50m	OC6_50m_contig_5063621	4586	77_0	Verrucomicrobiota	1	None	Verrucomicrobiota	58.7696	0.999128	0.0405492
OC6_50m	OC6_50m_contig_5010089	7007	78_1	Proteobacteria	1	None	Proteobacteria	34.1754	1	0.02358
OC3_50m	OC3_50m_contig_2687729	6476	78_1	Proteobacteria	0.888889	None	Proteobacteria	78.2057	1	0.0649298
OC6_50m	OC6_50m_contig_304294	3439	78_1	Proteobacteria	1	None	Proteobacteria	146.349	0.993603	0.100977
OC3_50m	OC3_50m_contig_4442157	7229	78_2	Proteobacteria	0.692308	None	Proteobacteria	25.4078	1	0.0210947
OC3_50m	OC3_50m_contig_3096899	3641	78_3	Proteobacteria	0.8	None	Proteobacteria	9.33171	0.998352	0.0077476
OC6_1000m	OC6_1000m_contig_4155594	71390	79_1	Chloroflexota	0.761905	d__Bacteria;p__Chloroflexota;c__Dehalococcoidia;o__SAR202;f__UBA11138;g__UBA1123;s__UBA1123 sp002313895	Chloroflexota	18.8724	0.999258	0.0169684
OC6_3000m	OC6_3000m_contig_657775	20485	79_1	Chloroflexota	0.782609	None	Chloroflexota	74.3685	1	0.017483
OC3_1000m	OC3_1000m_contig_3845235	19767	79_1	Chloroflexota	0.818182	None	Chloroflexota	39.3962	0.998482	0.0127971
OC3_2000m	OC3_2000m_contig_863273	10361	79_1	Chloroflexota	0.846154	None	Chloroflexota	40.968	0.999517	0.00971864
OC3_3000m	OC3_3000m_contig_2810421	8333	79_1	Chloroflexota	0.75	None	Chloroflexota	11.6278	1	0.00298787
OC6_2000m	OC6_2000m_contig_1446797	7708	79_1	Chloroflexota	0.75	None	Chloroflexota	67.4737	1	0.0138488
OC6_4000m	OC6_4000m_contig_74438	5717	79_1	Chloroflexota	1	d__Bacteria;p__Chloroflexota;c__Dehalococcoidia;o__SAR202;f__UBA11138;g__UBA1123;s__UBA1123 sp002313895	Chloroflexota	88.4457	0.999825	0.0175562
OC6_2000m	OC6_2000m_contig_823127	4576	80_1	Gemmatimonadota	0.8	None	Gemmatimonadota	12.2806	1	0.00252056
OC6_3000m	OC6_3000m_contig_734972	3763	80_1	Gemmatimonadota	0.6	d__Bacteria;p__Latescibacterota;c__UBA2968;o__UBA8231;f__UBA8231;g__GCA-2724215;s__	Gemmatimonadota	6.81179	0.99814	0.00160136
OC3_150m	OC3_150m_contig_4656661	94877	81_1	Proteobacteria	0.965909	None	Proteobacteria	49.1942	0.999979	0.017094
OC3_2000m	OC3_2000m_contig_391505	76965	81_1	Proteobacteria	1	None	Proteobacteria	89.7321	1	0.0212867
OC6_3000m	OC6_3000m_contig_2798214	53768	81_1	Proteobacteria	0.962264	d__Bacteria;p__Proteobacteria;c__Gammaproteobacteria;o__Pseudomonadales;f__HTCC2089;g__UBA9659;s__UBA9659 sp012961165	Proteobacteria	27.7727	0.999591	0.00652899
OC6_2000m	OC6_2000m_contig_4425226	20804	81_1	Proteobacteria	1	d__Bacteria;p__Proteobacteria;c__Gammaproteobacteria;o__Pseudomonadales;f__HTCC2089;g__UBA9659;s__UBA9659 sp012961165	Proteobacteria	35.5883	1	0.0073044
OC6_4000m	OC6_4000m_contig_3468051	17040	81_1	Proteobacteria	1	None	Proteobacteria	51.7703	0.998415	0.0102763
OC3_3000m	OC3_3000m_contig_2860351	9825	81_1	Proteobacteria	1	None	Proteobacteria	81.4594	0.999593	0.0209318
OC6_1000m	OC6_1000m_contig_412833	5458	81_1	Proteobacteria	1	d__Bacteria;p__Proteobacteria;c__Gammaproteobacteria;o__Pseudomonadales;f__HTCC2089;g__UBA9659;s__UBA9659 sp012961165	Proteobacteria	9.45328	0.997252	0.00849951
OC3_1000m	OC3_1000m_contig_800129	5351	81_1	Proteobacteria	1	None	Proteobacteria	42.2044	0.998879	0.0137093
OC3_500m	OC3_500m_contig_4605564	4273	81_1	Proteobacteria	1	None	Proteobacteria	9.05845	1	0.00277644
OC6_4000m	OC6_4000m_contig_4438055	5311	81_2	Gemmatimonadota	0.666667	None	Gemmatimonadota	9.6181	0.998494	0.00190917
OC6_500m	OC6_500m_contig_106153	3096	81_3	Gemmatimonadota	0.75	None	Gemmatimonadota	7.98778	1	0.00382092
OC6_2000m	OC6_2000m_contig_2739656	9296	82_1	Planctomycetota	0.444444	d__Bacteria;p__Planctomycetota;c__PUPC01;o__JACPCR01;f__JACPCR01;g__;s__	Planctomycetota	9.31992	1	0.00191289
OC6_4000m	OC6_4000m_contig_2305357	3249	82_1	Planctomycetota	0.75	d__Bacteria;p__Planctomycetota;c__PUPC01;o__JACPCR01;f__JACPCR01;g__;s__	Planctomycetota	7.34818	0.994768	0.0014586
OC6_500m	OC6_500m_contig_5758263	5297	84_0	Proteobacteria	1	None	Proteobacteria	9.51428	1	0.00455112
OC3_50m	OC3_50m_contig_115939	13456	85_1	Proteobacteria	0.933333	d__Bacteria;p__Proteobacteria;c__Alphaproteobacteria;o__Thalassobaculales;f__Thalassobaculaceae;g__UBA7326;s__UBA7326 sp003284265	Proteobacteria	14.2782	0.998439	0.0118544
OC6_50m	OC6_50m_contig_5081364	11157	85_1	Proteobacteria	0.916667	None	Proteobacteria	16.9826	0.994264	0.0117175
OC6_50m	OC6_50m_contig_4435073	3066	85_2	Proteobacteria	0.5	None	Proteobacteria	14.1053	1	0.00973221
OC3_50m	OC3_50m_contig_3144908	3595	87_1	Proteobacteria	1	None	Proteobacteria	11.5025	1	0.00954986
OC3_50m	OC3_50m_contig_4218021	5062	87_2	Proteobacteria	0.833333	None	Proteobacteria	9.43567	1	0.00783391
OC3_50m	OC3_50m_contig_5594375	11743	87_3	Proteobacteria	1	None	Proteobacteria	11.2356	0.996083	0.00932827
OC3_50m	OC3_50m_contig_1218786	3305	88_1	Proteobacteria	1	None	Proteobacteria	8.97211	0.999395	0.00744904
OC6_150m	OC6_150m_contig_4089418	5949	88_2	Proteobacteria	0.888889	None	Proteobacteria	7.90153	1	0.00583659
OC6_50m	OC6_50m_contig_6674567	5604	88_3	Proteobacteria	1	None	Proteobacteria	6.59864	0.98626	0.00455286
OC6_150m	OC6_150m_contig_2980498	12879	89_0	Acidobacteriota	0.5	d__Bacteria;p__Acidobacteriota;c__Vicinamibacteria;o__Vicinamibacterales;f__UBA8438;g__;s__	Acidobacteriota	32.3898	0.999767	0.0239252
OC3_500m	OC3_500m_contig_5393508	24257	91_1	Verrucomicrobiota	0.956522	d__Bacteria;p__Verrucomicrobiota;c__Verrucomicrobiae;o__Verrucomicrobiales;f__DEV007;g__EC70;s__EC70 sp013213965	Verrucomicrobiota	21.8328	0.999093	0.00669181
OC6_500m	OC6_500m_contig_2092910	21336	91_1	Verrucomicrobiota	0.95	None	Verrucomicrobiota	23.8112	0.999953	0.01139
OC3_150m	OC3_150m_contig_4738510	4111	91_1	Verrucomicrobiota	1	None	Verrucomicrobiota	10.7117	0.999757	0.00372211
OC6_1000m	OC6_1000m_contig_2320076	18068	91_2	Verrucomicrobiota	0.590909	d__Bacteria;p__Verrucomicrobiota;c__Verrucomicrobiae;o__Verrucomicrobiales;f__Akkermansiaceae;g__Roseibacillus_B;s__Roseibacillus_B sp003483645	Verrucomicrobiota	7.04493	0.994853	0.00633415
OC6_500m	OC6_500m_contig_1264884	8003	91_2	Verrucomicrobiota	0.454545	None	Verrucomicrobiota	24.9708	1	0.0119447
OC3_1000m	OC3_1000m_contig_1313183	3628	91_2	None	0.6	None	Verrucomicrobiota	13.7921	0.997519	0.00448012
OC6_2000m	OC6_2000m_contig_1388831	3477	91_2	None	0.6	None	Verrucomicrobiota	10.3601	0.98562	0.00212638
OC6_2000m	OC6_2000m_contig_1693572	3522	91_3	None	0.6	None	Verrucomicrobiota	10.8004	0.992902	0.00221676
OC6_3000m	OC6_3000m_contig_2871506	63112	91_4	Verrucomicrobiota	0.686275	d__Bacteria;p__Verrucomicrobiota;c__Verrucomicrobiae;o__Verrucomicrobiales;f__DEV007;g__CACIUL01;s__	Verrucomicrobiota	16.496	0.999984	0.00387799
OC3_2000m	OC3_2000m_contig_3537130	56979	91_5	Verrucomicrobiota	0.73913	d__Bacteria;p__Verrucomicrobiota;c__Verrucomicrobiae;o__Verrucomicrobiales;f__DEV007;g__CACIUL01;s__	Verrucomicrobiota	18.383	0.999403	0.00436091
OC6_1000m	OC6_1000m_contig_3689139	5171	92_1	Proteobacteria	0.714286	d__Bacteria;p__Proteobacteria;c__Alphaproteobacteria;o__GCA-2731375;f__GCA-2731375;g__GCA-2731375;s__	Proteobacteria	4.73053	0.949333	0.00425326
OC3_1000m	OC3_1000m_contig_635707	5152	92_1	Proteobacteria	0.75	d__Bacteria;p__Proteobacteria;c__Alphaproteobacteria;o__GCA-2731375;f__GCA-2731375;g__GCA-2731375;s__	Proteobacteria	9.53399	0.990295	0.00309694
OC6_150m	OC6_150m_contig_3372932	3774	92_2	Proteobacteria	0.8	None	Proteobacteria	18.5916	0.99841	0.013733
OC3_50m	OC3_50m_contig_761518	5481	95_0	Proteobacteria	0.875	None	Proteobacteria	13.1345	0.996898	0.0109048
OC6_3000m	OC6_3000m_contig_276514	73623	97_1	Candidatus Poribacteria	0.842105	d__Bacteria;p__Poribacteria;c__WGA-4E;o__WGA-4E;f__UBA9662;g__UBA9662;s__UBA9662 sp012963885	Candidatus Poribacteria	20.7085	0.999973	0.00486829
OC6_2000m	OC6_2000m_contig_3921769	34098	97_1	Candidatus Poribacteria	0.903226	None	Candidatus Poribacteria	16.8444	0.999824	0.00345727
OC3_2000m	OC3_2000m_contig_1976790	8620	97_1	Candidatus Poribacteria	1	None	Candidatus Poribacteria	10.5727	1	0.00250812
OC3_1000m	OC3_1000m_contig_548840	61854	97_2	Candidatus Poribacteria	0.9	d__Bacteria;p__Poribacteria;c__WGA-4E;o__WGA-4E;f__UBA9662;g__UBA9662;s__UBA9662 sp002697225	Candidatus Poribacteria	17.9242	0.999224	0.00582234
OC6_1000m	OC6_1000m_contig_574487	35414	97_2	Candidatus Poribacteria	0.931034	None	Candidatus Poribacteria	8.85356	0.999661	0.0079603
OC3_500m	OC3_500m_contig_3433702	23713	97_2	Candidatus Poribacteria	0.952381	d__Bacteria;p__Poribacteria;c__WGA-4E;o__WGA-4E;f__UBA9662;g__UBA9662;s__UBA9662 sp002697225	Candidatus Poribacteria	14.3915	1	0.00441104
OC6_500m	OC6_500m_contig_2078296	14064	97_2	Candidatus Poribacteria	1	None	Candidatus Poribacteria	18.1199	0.998649	0.00866757
OC3_150m	OC3_150m_contig_1609196	6164	97_2	Candidatus Poribacteria	1	None	Candidatus Poribacteria	10.7032	1	0.00371915
OC3_150m	OC3_150m_contig_246023	9266	97_3	Candidatus Poribacteria	0.818182	None	Candidatus Poribacteria	10.2552	0.999568	0.00356347
OC6_50m	OC6_50m_contig_2951612	5152	98_1	Proteobacteria	0.714286	None	Proteobacteria	154.805	1	0.106811
OC6_50m	OC6_50m_contig_2981044	6094	98_2	Proteobacteria	0.833333	None	Proteobacteria	134.79	0.99918	0.0930008
OC3_50m	OC3_50m_contig_3426112	4039	101_1	Proteobacteria	1	d__Bacteria;p__Proteobacteria;c__Alphaproteobacteria;o__Rhodobacterales;f__Rhodobacteraceae;g__MED-G52;s__MED-G52 sp003332035	Proteobacteria	112.803	1	0.0936539
OC3_1000m	OC3_1000m_contig_4625986	28351	101_10	Proteobacteria	0.8	d__Bacteria;p__Proteobacteria;c__Gammaproteobacteria;o__PS1;f__Thioglobaceae;g__SZUA-1055;s__SZUA-1055 sp015659815	Proteobacteria	17.3397	0.999471	0.0056325
OC6_1000m	OC6_1000m_contig_2588140	7472	101_10	Proteobacteria	0.875	None	Proteobacteria	4.12387	0.978185	0.0037078
OC6_500m	OC6_500m_contig_4441570	13315	101_11	Proteobacteria	0.588235	None	Proteobacteria	24.5646	1	0.0117504
OC3_500m	OC3_500m_contig_6522293	11666	101_11	Proteobacteria	0.785714	None	Proteobacteria	43.4528	0.996657	0.0133184
OC3_1000m	OC3_1000m_contig_1451765	8365	101_11	Proteobacteria	0.888889	None	Proteobacteria	67.8347	0.999163	0.0220349
OC6_4000m	OC6_4000m_contig_1361438	15023	101_12	Proteobacteria	0.625	None	Proteobacteria	195.136	1	0.038734
OC6_3000m	OC6_3000m_contig_873263	8702	101_12	Proteobacteria	0.454545	None	Proteobacteria	41.244	0.99954	0.00969593
OC3_3000m	OC3_3000m_contig_1319818	6432	101_12	Proteobacteria	0.857143	None	Proteobacteria	179.856	0.999845	0.0462158
OC6_4000m	OC6_4000m_contig_3177029	20344	101_13	Proteobacteria	0.521739	d__Bacteria;p__Proteobacteria;c__Gammaproteobacteria;o__PS1;f__Thioglobaceae;g__Pseudothioglobus;s__	Proteobacteria	174.44	0.999902	0.034626
OC3_1000m	OC3_1000m_contig_1910340	8841	101_13	Proteobacteria	0.7	None	Proteobacteria	86.1291	0.999548	0.0279775
OC3_2000m	OC3_2000m_contig_1592486	7739	101_13	Proteobacteria	0.857143	d__Bacteria;p__Proteobacteria;c__Gammaproteobacteria;o__PS1;f__Thioglobaceae;g__Pseudothioglobus;s__	Proteobacteria	268.988	0.999612	0.0638108
OC6_1000m	OC6_1000m_contig_3119329	5656	101_13	Proteobacteria	0.75	None	Proteobacteria	39.0189	1	0.0350822
OC3_150m	OC3_150m_contig_1788352	10902	101_14	Proteobacteria	0.857143	None	Proteobacteria	26.4273	0.997432	0.00918297
OC6_150m	OC6_150m_contig_671024	59668	101_15	Proteobacteria	0.962963	None	Proteobacteria	37.0546	0.99995	0.027371
OC3_150m	OC3_150m_contig_1607889	29459	101_15	Proteobacteria	1	d__Bacteria;p__Proteobacteria;c__Gammaproteobacteria;o__Pseudomonadales;f__Pseudohongiellaceae;g__UBA9145;s__UBA9145 sp002712055	Proteobacteria	39.9222	0.999117	0.0138722
OC3_150m	OC3_150m_contig_295047	22246	101_16	Proteobacteria	0.590909	None	Proteobacteria	49.4441	0.999685	0.0171809
OC6_2000m	OC6_2000m_contig_515788	14825	101_16	Proteobacteria	0.642857	None	Proteobacteria	19.4172	1	0.00398532
OC6_500m	OC6_500m_contig_3273071	12508	101_16	Proteobacteria	0.846154	None	Proteobacteria	56.9847	0.99944	0.0272584
OC3_1000m	OC3_1000m_contig_1853792	7131	101_16	Proteobacteria	0.8	None	Proteobacteria	61.4856	0.997616	0.0199725
OC6_1000m	OC6_1000m_contig_459634	5585	101_16	Proteobacteria	0.857143	d__Bacteria;p__Proteobacteria;c__Gammaproteobacteria;o__Pseudomonadales;f__Pseudohongiellaceae;g__UBA9145;s__UBA9145 sp002694855	Proteobacteria	13.7958	0.998209	0.0124039
OC3_2000m	OC3_2000m_contig_3959244	5101	101_16	Proteobacteria	0.714286	None	Proteobacteria	34.449	0.999412	0.00817217
OC3_500m	OC3_500m_contig_1962665	3526	101_16	None	0.6	None	Proteobacteria	68.6404	0.99688	0.0210385
OC3_500m	OC3_500m_contig_1888844	3189	101_16	Proteobacteria	0.75	None	Proteobacteria	106.167	1	0.0325405
OC6_1000m	OC6_1000m_contig_2265220	6169	101_17	Nitrospinota	0.625	d__Bacteria;p__Nitrospinota;c__Nitrospinia;o__Nitrospinales;f__Nitrospinaceae;g__LS-NOB;s__LS-NOB sp003545625	Nitrospinota	10.5582	1	0.00949298
OC6_500m	OC6_500m_contig_728753	5975	101_17	Nitrospinota	0.875	None	Nitrospinota	18.0237	0.998159	0.00862156
OC3_2000m	OC3_2000m_contig_2615069	5757	101_17	Nitrospinota	0.5	None	Nitrospinota	41.0071	0.999479	0.00972793
OC6_4000m	OC6_4000m_contig_1571763	5677	101_17	Nitrospinota	0.857143	None	Nitrospinota	124.953	1	0.0248028
OC3_1000m	OC3_1000m_contig_2995688	5514	101_17	Nitrospinota	0.625	d__Bacteria;p__Nitrospinota;c__Nitrospinia;o__Nitrospinales;f__Nitrospinaceae;g__LS-NOB;s__LS-NOB sp003545625	Nitrospinota	24.0647	1	0.00781698
OC3_500m	OC3_500m_contig_5626287	5447	101_17	Nitrospinota	0.875	d__Bacteria;p__Nitrospinota;c__Nitrospinia;o__Nitrospinales;f__Nitrospinaceae;g__LS-NOB;s__LS-NOB sp003545625	Nitrospinota	12.9001	0.980356	0.00395393
OC6_3000m	OC6_3000m_contig_4870074	5291	101_17	Nitrospinota	0.666667	None	Nitrospinota	79.4542	0.999811	0.0186786
OC6_2000m	OC6_2000m_contig_2679044	4317	101_17	Nitrospinota	0.666667	None	Nitrospinota	69.1956	0.999073	0.0142022
OC6_3000m	OC6_3000m_contig_1734875	6713	101_18	Nitrospinota	0.3	None	Nitrospinota	85.3847	0.982422	0.0200728
OC3_1000m	OC3_1000m_contig_4006749	6510	101_18	Nitrospinota	0.666667	None	Nitrospinota	17.3053	0.99831	0.00562133
OC3_500m	OC3_500m_contig_4283704	6404	101_18	Nitrospinota	0.5	None	Nitrospinota	17.3524	0.998751	0.00531856
OC3_2000m	OC3_2000m_contig_2614470	6315	101_18	Nitrospinota	0.666667	None	Nitrospinota	45.6464	0.996516	0.0108285
OC6_4000m	OC6_4000m_contig_1856293	6009	101_18	Nitrospinota	0.625	None	Nitrospinota	139.775	1	0.027745
OC6_1000m	OC6_1000m_contig_3570623	5735	101_18	Nitrospinota	0.428571	None	Nitrospinota	8.75327	0.980296	0.00787013
OC6_500m	OC6_500m_contig_4989631	5037	101_18	Nitrospinota	0.5	d__Bacteria;p__Nitrospinota;c__Nitrospinia;o__Nitrospinales;f__Nitrospinaceae;g__LS-NOB;s__	Nitrospinota	13.1348	0.99325	0.006283
OC3_3000m	OC3_3000m_contig_3170337	4152	101_18	Nitrospinota	0.666667	None	Nitrospinota	61.926	1	0.0159125
OC3_2000m	OC3_2000m_contig_3252704	4106	101_18	Nitrospinota	0.6	d__Bacteria;p__Proteobacteria;c__Alphaproteobacteria;o__Rhodospirillales;f__UBA2165;g__GCA-2712665;s__GCA-2712665 sp002938035	Nitrospinota	15.4178	0.980516	0.0036575
OC3_1000m	OC3_1000m_contig_536268	4049	101_18	None	0.571429	None	Nitrospinota	22.1926	0.99432	0.00720887
OC6_2000m	OC6_2000m_contig_1982338	3763	101_18	Nitrospinota	0.5	None	Nitrospinota	41.5992	1	0.00853813
OC6_1000m	OC6_1000m_contig_1867110	3523	101_18	None	0.6	None	Nitrospinota	6.97124	0.995458	0.0062679
OC6_2000m	OC6_2000m_contig_4253514	3308	101_18	None	0.4	None	Nitrospinota	40.8049	0.995768	0.00837511
OC6_2000m	OC6_2000m_contig_2343065	3057	101_18	Nitrospinota	0.8	None	Nitrospinota	54.8734	0.995747	0.0112626
OC3_3000m	OC3_3000m_contig_576623	27939	101_19	Nitrospinota	0.896552	d__Bacteria;p__Nitrospinota;c__Nitrospinia;o__Nitrospinales;f__Nitrospinaceae;g__LS-NOB;s__LS-NOB sp012961055	Nitrospinota	22.1132	1	0.0056822
OC6_50m	OC6_50m_contig_4357548	16709	101_2	Proteobacteria	1	None	Proteobacteria	12.6109	0.99204	0.00870114
OC6_150m	OC6_150m_contig_4292759	4910	101_20	Nitrospinota	0.428571	d__Bacteria;p__Nitrospinota;c__Nitrospinia;o__Nitrospinales;f__Nitrospinaceae;g__LS-NOB;s__	Nitrospinota	24.1061	0.994094	0.0178063
OC6_4000m	OC6_4000m_contig_3032154	11999	101_21	Nitrososphaerota	1	None	Nitrososphaerota	133.464	0.999917	0.0264923
OC3_3000m	OC3_3000m_contig_2371882	8197	101_21	Nitrososphaerota	1	None	Nitrososphaerota	40.2126	0.999878	0.010333
OC6_4000m	OC6_4000m_contig_3938179	7796	101_21	Nitrososphaerota	1	None	Nitrososphaerota	101.179	0.999872	0.0200837
OC6_3000m	OC6_3000m_contig_2890996	6170	101_21	Nitrososphaerota	1	None	Nitrososphaerota	37.1452	0.998865	0.00873234
OC6_3000m	OC6_3000m_contig_1601586	4280	101_21	Nitrososphaerota	1	None	Nitrososphaerota	21.7893	1	0.00512239
OC3_3000m	OC3_3000m_contig_2711857	3650	101_21	Nitrososphaerota	1	None	Nitrososphaerota	54.0094	0.998082	0.0138782
OC6_500m	OC6_500m_contig_4509187	6649	101_22	Nitrososphaerota	1	None	Nitrososphaerota	14.5259	1	0.00694842
OC3_500m	OC3_500m_contig_2972720	5089	101_22	Nitrososphaerota	1	None	Nitrososphaerota	16.8188	1	0.00515501
OC3_150m	OC3_150m_contig_4011154	5879	101_23	Nitrososphaerota	1	None	Nitrososphaerota	17.7616	0.996598	0.0061718
OC3_150m	OC3_150m_contig_4305794	6130	101_24	Nitrososphaerota	1	None	Nitrososphaerota	74.9099	0.992985	0.0260298
OC6_150m	OC6_150m_contig_5675089	3518	101_24	Nitrososphaerota	0.833333	None	Nitrososphaerota	32.2325	0.996305	0.023809
OC3_150m	OC3_150m_contig_5389393	3707	101_25	Nitrososphaerota	0.857143	None	Nitrososphaerota	29.0481	0.997842	0.0100936
OC6_4000m	OC6_4000m_contig_3190947	23935	101_26	Nitrososphaerota	0.967742	None	Nitrososphaerota	173.803	0.999499	0.0344995
OC3_3000m	OC3_3000m_contig_595130	11693	101_26	Nitrososphaerota	1	None	Nitrososphaerota	69.2225	0.998888	0.0177874
OC6_3000m	OC6_3000m_contig_2839613	9942	101_26	Nitrososphaerota	0.916667	None	Nitrososphaerota	57.9667	0.999698	0.0136272
OC3_2000m	OC3_2000m_contig_3614076	4889	101_26	Nitrososphaerota	1	d__Archaea;p__Thermoproteota;c__Nitrososphaeria;o__Nitrososphaerales;f__Nitrosopumilaceae;g__Nitrosopumilus;s__Nitrosopumilus sp000484975	Nitrososphaerota	11.1184	0.996318	0.00263756
OC6_2000m	OC6_2000m_contig_48523	4511	101_26	Nitrososphaerota	1	None	Nitrososphaerota	8.88374	0.99601	0.00182337
OC6_3000m	OC6_3000m_contig_1766250	52541	101_27	Nitrososphaerota	0.790323	None	Nitrososphaerota	33.585	0.999886	0.0078954
OC6_4000m	OC6_4000m_contig_3349883	15837	101_27	Nitrososphaerota	0.954545	d__Archaea;p__Thermoproteota;c__Nitrososphaeria;o__Nitrososphaerales;f__Nitrosopumilaceae;g__Nitrosopumilus;s__Nitrosopumilus sp002317795	Nitrososphaerota	72.9442	1	0.0144792
OC3_3000m	OC3_3000m_contig_2286509	9609	101_27	Nitrososphaerota	0.923077	None	Nitrososphaerota	839.702	1	0.21577
OC3_2000m	OC3_2000m_contig_4118113	6144	101_27	Nitrososphaerota	0.888889	None	Nitrososphaerota	15.5687	1	0.0036933
OC3_1000m	OC3_1000m_contig_1718028	10361	101_28	Nitrososphaerota	1	None	Nitrososphaerota	27.1903	0.994885	0.00883227
OC6_3000m	OC6_3000m_contig_1144686	8712	101_28	Nitrososphaerota	1	None	Nitrososphaerota	20.3525	0.99759	0.0047846
OC3_3000m	OC3_3000m_contig_370946	6134	101_28	Nitrososphaerota	1	None	Nitrososphaerota	223.116	1	0.0573319
OC3_2000m	OC3_2000m_contig_3478654	4110	101_28	Nitrososphaerota	0.833333	None	Nitrososphaerota	24.9442	0.993674	0.00591739
OC6_4000m	OC6_4000m_contig_3250828	3868	101_28	Nitrososphaerota	1	d__Archaea;p__Thermoproteota;c__Nitrososphaeria;o__Nitrososphaerales;f__Nitrosopumilaceae;g__Nitrosopumilus;s__	Nitrososphaerota	13.1259	1	0.00260545
OC6_1000m	OC6_1000m_contig_2595309	3771	101_28	Nitrososphaerota	1	None	Nitrososphaerota	8.59265	0.993105	0.00772572
OC3_150m	OC3_150m_contig_2994027	5251	101_29	Nitrososphaerota	1	None	Nitrososphaerota	290.704	1	0.101014
OC3_50m	OC3_50m_contig_265141	4099	101_3	Proteobacteria	0.857143	None	Proteobacteria	25.1264	0.994145	0.020861
OC3_150m	OC3_150m_contig_1448446	4560	101_30	Nitrososphaerota	1	None	Nitrososphaerota	206.915	0.999342	0.0718991
OC3_500m	OC3_500m_contig_3616767	10842	101_31	Nitrososphaerota	1	None	Nitrososphaerota	69.9077	0.998985	0.0214269
OC3_150m	OC3_150m_contig_2536695	4178	101_31	Nitrososphaerota	0.8	None	Nitrososphaerota	43.9667	0.999761	0.0152776
OC6_500m	OC6_500m_contig_4712148	3984	101_31	Nitrososphaerota	1	None	Nitrososphaerota	27.8101	0.992972	0.0133029
OC3_500m	OC3_500m_contig_4986616	9356	101_32	Nitrososphaerota	1	None	Nitrososphaerota	42.8929	1	0.0131468
OC3_150m	OC3_150m_contig_1326472	6945	101_33	Nitrososphaerota	1	None	Nitrososphaerota	77.0397	0.999712	0.0267698
OC3_2000m	OC3_2000m_contig_3626559	22599	101_34	Nitrososphaerota	0.923077	None	Nitrososphaerota	751.849	1	0.178358
OC6_2000m	OC6_2000m_contig_3582612	15353	101_34	Nitrososphaerota	0.904762	None	Nitrososphaerota	1107.59	0.99987	0.227329
OC3_1000m	OC3_1000m_contig_1211951	11049	101_34	Nitrososphaerota	0.8125	None	Nitrososphaerota	384.292	1	0.12483
OC6_4000m	OC6_4000m_contig_3516695	10373	101_34	Nitrososphaerota	1	d__Archaea;p__Thermoproteota;c__Nitrososphaeria;o__Nitrososphaerales;f__Nitrosopumilaceae;g__Nitrosopelagicus;s__Nitrosopelagicus sp000484935	Nitrososphaerota	1426.98	1	0.283252
OC3_3000m	OC3_3000m_contig_2834614	8434	101_34	Nitrososphaerota	1	None	Nitrososphaerota	836.583	1	0.214968
OC6_3000m	OC6_3000m_contig_423011	5922	101_34	Nitrososphaerota	1	None	Nitrososphaerota	1767.54	1	0.415526
OC6_1000m	OC6_1000m_contig_4535211	4954	101_34	Nitrososphaerota	0.857143	None	Nitrososphaerota	146.086	1	0.131347
OC6_500m	OC6_500m_contig_5939166	4912	101_34	Nitrososphaerota	0.571429	None	Nitrososphaerota	33.4977	0.999186	0.0160235
OC3_500m	OC3_500m_contig_602881	3490	101_34	Nitrososphaerota	1	None	Nitrososphaerota	316.7	0.999714	0.0970695
OC3_1000m	OC3_1000m_contig_2576407	4834	101_35	Nitrososphaerota	0.571429	d__Bacteria;p__Marinisomatota;c__Marinisomatia;o__SCGC-AAA003-L08;f__D37C17;g__;s__	Nitrososphaerota	171.167	1	0.0556006
OC6_150m	OC6_150m_contig_3580677	27226	101_36	Nitrososphaerota	0.763158	None	Nitrososphaerota	30.0077	1	0.0221657
OC3_150m	OC3_150m_contig_3875507	11484	101_36	Nitrososphaerota	0.6875	None	Nitrososphaerota	36.8965	0.998781	0.0128208
OC6_4000m	OC6_4000m_contig_85004	13360	101_37	Nitrososphaerota	1	None	Nitrososphaerota	1004.62	1	0.199414
OC6_3000m	OC6_3000m_contig_6327	12361	101_37	Nitrososphaerota	0.928571	None	Nitrososphaerota	857.853	0.999353	0.20167
OC6_2000m	OC6_2000m_contig_5217537	8141	101_37	Nitrososphaerota	1	None	Nitrososphaerota	793.47	1	0.162858
OC6_1000m	OC6_1000m_contig_4309704	7095	101_37	Nitrososphaerota	1	None	Nitrososphaerota	68.8223	0.98351	0.0618787
OC3_3000m	OC3_3000m_contig_1543068	6797	101_37	Nitrososphaerota	0.8	None	Nitrososphaerota	312.422	1	0.0802799
OC3_500m	OC3_500m_contig_4284854	4565	101_37	Nitrososphaerota	0.857143	None	Nitrososphaerota	158.972	0.996714	0.0487255
OC3_1000m	OC3_1000m_contig_4209810	4121	101_37	Nitrososphaerota	1	None	Nitrososphaerota	215.127	1	0.0698801
OC6_1000m	OC6_1000m_contig_4010463	3984	101_37	Nitrososphaerota	1	None	Nitrososphaerota	93.4489	0.998996	0.0840206
OC3_2000m	OC3_2000m_contig_814591	3912	101_37	Nitrososphaerota	1	None	Nitrososphaerota	447.673	1	0.106199
OC3_2000m	OC3_2000m_contig_3467920	3078	101_37	Nitrososphaerota	1	None	Nitrososphaerota	477.439	1	0.113261
OC3_1000m	OC3_1000m_contig_3346084	3024	101_38	Nitrososphaerota	1	None	Nitrososphaerota	194.002	0.999669	0.0630182
OC6_3000m	OC6_3000m_contig_1205068	6246	101_39	Nitrososphaerota	0.875	None	Nitrososphaerota	63.9856	1	0.0150422
OC3_2000m	OC3_2000m_contig_406251	4145	101_39	Nitrososphaerota	1	None	Nitrososphaerota	211.016	1	0.0500582
OC6_150m	OC6_150m_contig_2010320	3500	101_39	Nitrososphaerota	1	None	Nitrososphaerota	91.9158	0.999714	0.067895
OC6_2000m	OC6_2000m_contig_3934856	3459	101_39	Nitrososphaerota	1	None	Nitrososphaerota	260.418	1	0.05345
OC6_50m	OC6_50m_contig_4971977	3441	101_4	Proteobacteria	1	None	Proteobacteria	11.8013	0.996803	0.00814252
OC6_500m	OC6_500m_contig_5504065	4416	101_40	Nitrososphaerota	0.571429	None	Nitrososphaerota	486.789	1	0.232854
OC3_500m	OC3_500m_contig_2480158	3454	101_41	Nitrososphaerota	1	None	Nitrososphaerota	479.211	1	0.14688
OC6_1000m	OC6_1000m_contig_4105119	5196	101_42	Nitrososphaerota	0.857143	None	Nitrososphaerota	56.6992	1	0.0509786
OC6_150m	OC6_150m_contig_2512781	5405	101_43	Nitrososphaerota	0.625	None	Nitrososphaerota	23.3618	0.999815	0.0172565
OC6_2000m	OC6_2000m_contig_3286957	11625	101_44	Nitrososphaerota	0.615385	None	Nitrososphaerota	9.94126	0.996817	0.00204042
OC6_500m	OC6_500m_contig_5673611	11456	101_45	Nitrososphaerota	0.714286	None	Nitrososphaerota	24.6295	1	0.0117814
OC3_500m	OC3_500m_contig_6036477	7815	101_45	Nitrososphaerota	0.666667	None	Nitrososphaerota	39.3135	0.999232	0.0120497
OC3_150m	OC3_150m_contig_3358926	4051	101_45	Nitrososphaerota	0.666667	None	Nitrososphaerota	20.8042	0.993088	0.00722905
OC3_1000m	OC3_1000m_contig_5248986	4592	101_46	None	0.666667	None	Nitrososphaerota	26.6835	0.998476	0.00866764
OC3_2000m	OC3_2000m_contig_1612268	4128	101_46	Nitrososphaerota	0.666667	d__Archaea;p__Thermoproteota;c__Nitrososphaeria;o__Nitrososphaerales;f__Nitrosopumilaceae;g__Nitrosopelagicus;s__	Nitrososphaerota	13.6983	1	0.00324959
OC6_4000m	OC6_4000m_contig_3388970	9944	101_47	Nitrososphaerota	0.818182	None	Nitrososphaerota	18.724	1	0.00371667
OC6_2000m	OC6_2000m_contig_5205663	9555	101_47	Nitrososphaerota	0.909091	d__Archaea;p__Thermoproteota;c__Nitrososphaeria;o__Nitrososphaerales;f__Nitrosopumilaceae;g__Nitrosopelagicus;s__Nitrosopelagicus sp012964965	Nitrososphaerota	344.729	1	0.0707548
OC3_3000m	OC3_3000m_contig_811875	5650	101_47	Nitrososphaerota	1	None	Nitrososphaerota	49.6033	1	0.0127461
OC6_3000m	OC6_3000m_contig_2824497	4608	101_47	Nitrososphaerota	0.5	None	Nitrososphaerota	163.039	0.999566	0.0383282
OC3_2000m	OC3_2000m_contig_2441830	4513	101_47	Nitrososphaerota	1	None	Nitrososphaerota	216.641	1	0.0513927
OC3_1000m	OC3_1000m_contig_3590465	4377	101_47	Nitrososphaerota	0.75	None	Nitrososphaerota	199.187	0.998629	0.0647023
OC6_1000m	OC6_1000m_contig_3735023	3915	101_47	Nitrososphaerota	1	None	Nitrososphaerota	72.1052	1	0.0648303
OC3_500m	OC3_500m_contig_13565	3166	101_47	Nitrososphaerota	1	None	Nitrososphaerota	132.323	1	0.0405573
OC6_4000m	OC6_4000m_contig_1676986	5806	101_48	Nitrososphaerota	1	None	Nitrososphaerota	159.342	0.999139	0.031629
OC3_3000m	OC3_3000m_contig_2500060	5745	101_48	Nitrososphaerota	1	d__Archaea;p__Thermoproteota;c__Nitrososphaeria;o__Nitrososphaerales;f__Nitrosopumilaceae;g__Nitrosopelagicus;s__	Nitrososphaerota	54.9017	1	0.0141075
OC6_1000m	OC6_1000m_contig_1486885	4087	101_48	Nitrososphaerota	1	None	Nitrososphaerota	174.639	1	0.157019
OC6_2000m	OC6_2000m_contig_1624487	3741	101_48	Nitrososphaerota	0.6	d__Archaea;p__Thermoproteota;c__Nitrososphaeria;o__Nitrososphaerales;f__Nitrosopumilaceae;g__Nitrosopelagicus;s__	Nitrososphaerota	293.211	1	0.0601808
OC3_2000m	OC3_2000m_contig_2284849	3318	101_48	Nitrososphaerota	1	None	Nitrososphaerota	392.936	1	0.0932144
OC6_500m	OC6_500m_contig_2305591	5687	101_49	Nitrososphaerota	0.833333	None	Nitrososphaerota	341.816	1	0.163507
OC6_50m	OC6_50m_contig_3627060	11916	101_5	Proteobacteria	1	None	Proteobacteria	36.1728	0.999916	0.0249581
OC3_1000m	OC3_1000m_contig_135841	6883	101_50	Nitrososphaerota	1	d__Bacteria;p__Acidobacteriota;c__Vicinamibacteria;o__Vicinamibacterales;f__UBA823;g__UBA8106;s__UBA8106 sp003509065	Nitrososphaerota	142.534	0.999855	0.0462994
OC6_1000m	OC6_1000m_contig_3055989	3813	101_51	Nitrososphaerota	1	None	Nitrososphaerota	10.003	0.996853	0.00899377
OC3_2000m	OC3_2000m_contig_3211581	8953	101_52	None	0.545455	d__Archaea;p__Thermoproteota;c__Nitrososphaeria;o__Nitrososphaerales;f__Nitrosopumilaceae;g__Nitrosopelagicus;s__	Nitrososphaerota	31.1022	0.999665	0.00737824
OC6_2000m	OC6_2000m_contig_3508208	7002	101_52	Nitrososphaerota	0.75	None	Nitrososphaerota	434.654	0.999857	0.0892115
OC6_500m	OC6_500m_contig_3603128	6812	101_52	None	0.625	None	Nitrososphaerota	109.624	1	0.0524384
OC3_500m	OC3_500m_contig_5717269	4961	101_52	Nitrososphaerota	0.6	None	Nitrososphaerota	161.765	1	0.0495814
OC6_1000m	OC6_1000m_contig_1497454	4199	101_52	Nitrososphaerota	0.5	None	Nitrososphaerota	41.0445	0.961896	0.0369034
OC3_1000m	OC3_1000m_contig_1145135	3787	101_52	Nitrososphaerota	0.5	None	Nitrososphaerota	84.3651	0.996567	0.0274045
OC6_150m	OC6_150m_contig_884829	3515	101_53	Nitrososphaerota	0.666667	None	Nitrososphaerota	86.2716	0.997155	0.0637259
OC3_500m	OC3_500m_contig_3559108	4330	101_54	Nitrososphaerota	0.571429	None	Nitrososphaerota	467.377	1	0.143252
OC3_500m	OC3_500m_contig_2376206	6194	101_55	Nitrososphaerota	0.9	None	Nitrososphaerota	21.6473	0.998063	0.00663494
OC6_500m	OC6_500m_contig_1577858	4813	101_55	Nitrososphaerota	1	None	Nitrososphaerota	17.9854	0.990443	0.00860325
OC3_500m	OC3_500m_contig_6150665	3056	101_56	Nitrososphaerota	1	None	Nitrososphaerota	29.4804	0.991165	0.00903582
OC6_150m	OC6_150m_contig_4222556	3897	101_57	Nitrososphaerota	1	None	Nitrososphaerota	41.6002	0.977932	0.0307286
OC3_150m	OC3_150m_contig_1900539	3713	101_57	Nitrososphaerota	1	None	Nitrososphaerota	42.4241	0.998653	0.0147416
OC3_150m	OC3_150m_contig_5681887	3172	101_58	Nitrososphaerota	1	None	Nitrososphaerota	301.19	1	0.104658
OC3_50m	OC3_50m_contig_2336789	4991	101_59	Nitrososphaerota	1	None	Nitrososphaerota	59.6511	1	0.049525
OC3_150m	OC3_150m_contig_1339251	4665	101_59	Nitrososphaerota	1	None	Nitrososphaerota	30.9313	0.993998	0.0107481
OC6_50m	OC6_50m_contig_4494098	12895	101_6	Proteobacteria	0.928571	d__Bacteria;p__Proteobacteria;c__Alphaproteobacteria;o__Rhodobacterales;f__Rhodobacteraceae;g__MED-G52;s__	Proteobacteria	38.5427	0.998527	0.0265933
OC6_150m	OC6_150m_contig_445651	6510	101_60	Nitrososphaerota	1	None	Nitrososphaerota	37.6687	0.998464	0.0278246
OC3_150m	OC3_150m_contig_1074623	4585	101_61	Nitrososphaerota	1	None	Nitrososphaerota	386.933	1	0.134452
OC3_150m	OC3_150m_contig_4366967	3776	101_62	Nitrososphaerota	1	None	Nitrososphaerota	581.874	1	0.20219
OC6_150m	OC6_150m_contig_987660	12864	101_63	Nitrososphaerota	1	None	Nitrososphaerota	45.7331	0.995491	0.0337815
OC3_150m	OC3_150m_contig_372951	6495	101_63	Nitrososphaerota	0.888889	None	Nitrososphaerota	48.5192	1	0.0168595
OC3_50m	OC3_50m_contig_4520589	11834	101_64	Nitrososphaerota	1	None	Nitrososphaerota	68.832	1	0.0571474
OC6_150m	OC6_150m_contig_3639136	3963	101_64	Nitrososphaerota	1	None	Nitrososphaerota	230.032	1	0.169917
OC3_500m	OC3_500m_contig_3787041	3664	101_65	Nitrososphaerota	1	None	Nitrososphaerota	16.3819	1	0.0050211
OC3_150m	OC3_150m_contig_4786974	9784	101_66	Nitrososphaerota	1	None	Nitrososphaerota	42.6118	0.999387	0.0148068
OC6_150m	OC6_150m_contig_1986106	4353	101_67	None	0.666667	None	Nitrospinota	25.3126	0.999541	0.0186976
OC3_1000m	OC3_1000m_contig_1409494	7340	101_68	Nitrospinota	0.5	d__Bacteria;p__Nitrospinota;c__Nitrospinia;o__Nitrospinales;f__Nitrospinaceae;g__Nitromaritima;s__	Nitrospinota	10.2241	0.995913	0.0033211
OC6_1000m	OC6_1000m_contig_2048236	3511	101_68	Nitrospinota	0.6	None	Nitrospinota	5.23267	0.945884	0.00470473
OC6_2000m	OC6_2000m_contig_1597314	8252	101_69	None	0.555556	None	Nitrospinota	66.626	1	0.0136748
OC6_3000m	OC6_3000m_contig_4657728	28325	101_7	Proteobacteria	0.966667	None	Proteobacteria	10.9329	1	0.00257018
OC6_2000m	OC6_2000m_contig_4393217	13400	101_7	Proteobacteria	0.9375	None	Proteobacteria	8.80596	0.998657	0.0018074
OC6_4000m	OC6_4000m_contig_489086	9995	101_7	Proteobacteria	0.933333	None	Proteobacteria	8.46054	1	0.0016794
OC6_500m	OC6_500m_contig_3022740	3430	101_70	None	0.5	None	Nitrospinota	118.817	1	0.0568357
OC6_150m	OC6_150m_contig_3940365	7789	101_71	Nitrospinota	1	d__Bacteria;p__Nitrospinota;c__Nitrospinia;o__Nitrospinales;f__Nitrospinaceae;g__Nitromaritima;s__Nitromaritima sp018647025	Nitrospinota	19.6695	0.996277	0.0145291
OC6_150m	OC6_150m_contig_3342931	3091	101_72	None	0.5	None	Nitrospinota	7.6576	0.995471	0.00565641
OC3_150m	OC3_150m_contig_940651	5555	101_73	Nitrospinota	0.714286	None	Nitrospinota	33.3554	0.99838	0.0115904
OC6_50m	OC6_50m_contig_351651	5693	101_74	Proteobacteria	1	None	Proteobacteria	16.9284	0.996311	0.0116801
OC3_500m	OC3_500m_contig_714500	6850	101_8	Proteobacteria	1	None	Proteobacteria	8.57254	1	0.00262751
OC6_3000m	OC6_3000m_contig_3524744	4671	101_8	Proteobacteria	1	None	Proteobacteria	6.85556	1	0.00161165
OC6_500m	OC6_500m_contig_3104314	4445	101_8	Proteobacteria	1	None	Proteobacteria	9.38556	0.998875	0.00448955
OC6_4000m	OC6_4000m_contig_3654056	3471	101_8	Proteobacteria	1	None	Proteobacteria	6.17736	0.979833	0.00122619
OC3_1000m	OC3_1000m_contig_5070686	13040	101_9	Planctomycetota	1	d__Bacteria;p__Planctomycetota;c__Planctomycetia;o__Pirellulales;f__UBA7805;g__;s__	Planctomycetota	10.9273	0.996779	0.00354954
OC6_1000m	OC6_1000m_contig_473840	11926	101_9	Planctomycetota	0.9	d__Bacteria;p__Planctomycetota;c__Planctomycetia;o__Pirellulales;f__UBA7805;g__;s__	Planctomycetota	6.40982	0.983062	0.00576311
OC6_500m	OC6_500m_contig_848690	5737	101_9	Planctomycetota	1	d__Bacteria;p__Planctomycetota;c__Planctomycetia;o__Pirellulales;f__UBA7805;g__;s__	Planctomycetota	6.34133	0.995642	0.00303335
OC6_2000m	OC6_2000m_contig_2365342	4961	101_9	Planctomycetota	1	d__Bacteria;p__Planctomycetota;c__Planctomycetia;o__Pirellulales;f__UBA7805;g__;s__	Planctomycetota	8.43359	1	0.00173097
OC3_500m	OC3_500m_contig_249476	3408	101_9	Planctomycetota	1	None	Planctomycetota	6.46931	0.996185	0.00198286
OC6_3000m	OC6_3000m_contig_4642392	18857	105_1	Proteobacteria	0.904762	None	Proteobacteria	13.0102	0.999894	0.00305853
OC6_4000m	OC6_4000m_contig_994371	10366	105_1	Proteobacteria	1	None	Proteobacteria	14.715	0.999614	0.00292088
OC6_2000m	OC6_2000m_contig_1050246	6278	105_1	Proteobacteria	0.7	d__Bacteria;p__Proteobacteria;c__Gammaproteobacteria;o__UBA6522;f__UBA6522;g__SMWC01;s__	Proteobacteria	13.1975	0.997451	0.00270874
OC6_150m	OC6_150m_contig_832431	21583	105_2	Proteobacteria	0.818182	None	Proteobacteria	30.2495	0.999815	0.0223443
OC6_500m	OC6_500m_contig_1927771	3135	105_3	Proteobacteria	1	None	Proteobacteria	7.79699	0.986603	0.00372966
OC3_1000m	OC3_1000m_contig_1150279	3952	109_1	Proteobacteria	1	None	Proteobacteria	11.2841	1	0.00366542
OC6_150m	OC6_150m_contig_5252333	6444	109_2	Proteobacteria	1	d__Bacteria;p__Proteobacteria;c__Alphaproteobacteria;o__UBA828;f__UBA828;g__PTKB01;s__	Proteobacteria	39.6686	0.998293	0.0293018
OC6_3000m	OC6_3000m_contig_3901650	8396	109_3	Proteobacteria	1	d__Bacteria;p__Proteobacteria;c__Alphaproteobacteria;o__UBA828;f__UBA828;g__PTKB01;s__	Proteobacteria	9.04293	1	0.00212587
OC6_2000m	OC6_2000m_contig_2061013	15790	111_1	Proteobacteria	0.9375	None	Proteobacteria	27.5398	1	0.00565247
OC3_2000m	OC3_2000m_contig_1938382	15775	111_1	Proteobacteria	1	d__Bacteria;p__Proteobacteria;c__Alphaproteobacteria;o__Rhodospirillales;f__UBA2165;g__GCA-2712665;s__GCA-2712665 sp002938035	Proteobacteria	19.1776	1	0.00454941
OC6_3000m	OC6_3000m_contig_663165	4270	111_1	Proteobacteria	1	None	Proteobacteria	11.2376	1	0.00264182
OC6_1000m	OC6_1000m_contig_1735832	4176	111_1	Proteobacteria	0.8	None	Proteobacteria	13.384	0.991619	0.0120337
OC3_1000m	OC3_1000m_contig_5262	3338	111_1	Proteobacteria	0.75	None	Proteobacteria	34.266	0.995506	0.0111307
OC6_3000m	OC6_3000m_contig_4235152	10474	112_1	Acidobacteriota	0.583333	d__Bacteria;p__Acidobacteriota;c__Vicinamibacteria;o__Vicinamibacterales;f__UBA8438;g__NP936;s__NP936 sp015659035	Acidobacteriota	35.9246	0.999427	0.00844541
OC6_2000m	OC6_2000m_contig_3947141	6815	112_1	Acidobacteriota	0.6	None	Acidobacteriota	22.2197	1	0.00456053
OC3_2000m	OC3_2000m_contig_1615410	4179	112_1	Acidobacteriota	0.666667	None	Acidobacteriota	9.75379	0.989471	0.00231384
OC6_4000m	OC6_4000m_contig_2002651	3799	112_1	Acidobacteriota	0.666667	d__Bacteria;p__Acidobacteriota;c__Vicinamibacteria;o__Vicinamibacterales;f__UBA8438;g__NP936;s__NP936 sp015659035	Acidobacteriota	18.1883	0.991577	0.00361033
OC3_3000m	OC3_3000m_contig_1062213	3192	112_1	Acidobacteriota	0.6	None	Acidobacteriota	8.4645	0.999373	0.00217504
OC6_2000m	OC6_2000m_contig_2488070	13928	112_2	Acidobacteriota	0.571429	d__Bacteria;p__Acidobacteriota;c__Vicinamibacteria;o__Vicinamibacterales;f__UBA8438;g__NP936;s__NP936 sp015659035	Acidobacteriota	24.4891	1	0.00502633
OC3_1000m	OC3_1000m_contig_1942635	6631	113_1	Proteobacteria	1	None	Proteobacteria	7.11927	1	0.00231257
OC3_500m	OC3_500m_contig_5773911	3979	113_1	Proteobacteria	1	None	Proteobacteria	7.84774	0.997487	0.00240535
OC6_500m	OC6_500m_contig_1857481	3167	113_1	Proteobacteria	1	None	Proteobacteria	7.03613	0.97916	0.00336571
OC6_3000m	OC6_3000m_contig_4801792	36539	113_10	Verrucomicrobiota	0.785714	d__Bacteria;p__Verrucomicrobiota;c__Verrucomicrobiae;o__Verrucomicrobiales;f__Akkermansiaceae;g__Roseibacillus_B;s__	Verrucomicrobiota	50.7354	0.999836	0.0119272
OC6_4000m	OC6_4000m_contig_4429811	17761	113_10	Verrucomicrobiota	0.789474	d__Bacteria;p__Verrucomicrobiota;c__Verrucomicrobiae;o__Verrucomicrobiales;f__Akkermansiaceae;g__Roseibacillus_B;s__	Verrucomicrobiota	43.7492	0.999944	0.00868411
OC6_2000m	OC6_2000m_contig_1645260	15121	113_10	Verrucomicrobiota	0.875	d__Bacteria;p__Verrucomicrobiota;c__Verrucomicrobiae;o__Verrucomicrobiales;f__Akkermansiaceae;g__Roseibacillus_B;s__	Verrucomicrobiota	26.7846	0.999802	0.00549748
OC3_2000m	OC3_2000m_contig_2088434	14515	113_10	Verrucomicrobiota	0.875	None	Verrucomicrobiota	66.3521	0.998829	0.0157404
OC3_3000m	OC3_3000m_contig_732854	8446	113_10	Verrucomicrobiota	0.833333	None	Verrucomicrobiota	110.768	0.999763	0.0284629
OC3_500m	OC3_500m_contig_4348899	5920	113_10	Verrucomicrobiota	1	d__Bacteria;p__Verrucomicrobiota;c__Verrucomicrobiae;o__Verrucomicrobiales;f__Akkermansiaceae;g__Roseibacillus_B;s__	Verrucomicrobiota	13.6302	1	0.00417768
OC3_1000m	OC3_1000m_contig_3913461	5001	113_10	Verrucomicrobiota	1	d__Bacteria;p__Verrucomicrobiota;c__Verrucomicrobiae;o__Verrucomicrobiales;f__Akkermansiaceae;g__Roseibacillus_B;s__	Verrucomicrobiota	11.0093	0.997201	0.00357616
OC6_1000m	OC6_1000m_contig_175339	4652	113_10	Verrucomicrobiota	1	None	Verrucomicrobiota	4.8032	0.955503	0.00431859
OC6_1000m	OC6_1000m_contig_4077970	4098	113_10	Verrucomicrobiota	0.714286	None	Verrucomicrobiota	4.09296	0.937531	0.00368001
OC6_150m	OC6_150m_contig_1180845	11294	113_100	Proteobacteria	1	d__Bacteria;p__Proteobacteria;c__Alphaproteobacteria;o__UBA828;f__UBA828;g__PTKB01;s__	Proteobacteria	35.879	0.999911	0.0265026
OC6_1000m	OC6_1000m_contig_47036	3095	113_101	Myxococcota	0.333333	d__Bacteria;p__Myxococcota_A;c__UBA9160;o__UBA9160;f__UBA4427;g__JAZXM01;s__	Myxococcota	4.2309	0.936026	0.00380403
OC3_150m	OC3_150m_contig_2240312	6425	113_102	Proteobacteria	1	None	Proteobacteria	8.80064	1	0.00305805
OC6_500m	OC6_500m_contig_2637841	3549	113_103	Myxococcota	0.4	d__Bacteria;p__Myxococcota_A;c__UBA9160;o__UBA9160;f__UBA4427;g__;s__	Myxococcota	6.46749	0.998873	0.0030937
OC6_3000m	OC6_3000m_contig_1314110	5037	113_104	Proteobacteria	0.857143	None	Proteobacteria	12.5126	0.991662	0.00294154
OC6_4000m	OC6_4000m_contig_2869830	3168	113_105	Planctomycetota	0.75	None	Planctomycetota	9.70013	0.934028	0.00192545
OC6_4000m	OC6_4000m_contig_1384319	8124	113_106	Proteobacteria	1	d__Bacteria;p__Proteobacteria;c__Alphaproteobacteria;o__UBA7887;f__UBA7887;g__;s__	Proteobacteria	11.2807	0.996307	0.00223918
OC6_3000m	OC6_3000m_contig_5001187	5201	113_107	Myxococcota	0.333333	d__Bacteria;p__Myxococcota_A;c__UBA9160;o__UBA9160;f__UBA4427;g__;s__	Myxococcota	7.86003	0.978081	0.00184779
OC3_500m	OC3_500m_contig_2848715	4088	113_108	Acidobacteriota	0.666667	None	Acidobacteriota	8.32453	1	0.00255149
OC3_3000m	OC3_3000m_contig_1918520	13102	113_109	None	1	d__Bacteria;p__Myxococcota_A;c__UBA9160;o__UBA9160;f__UBA4427;g__UBA4427;s__	Myxococcota	22.7484	0.999847	0.00584542
OC3_150m	OC3_150m_contig_2446289	13539	113_11	Proteobacteria	0.8125	None	Proteobacteria	16.4956	1	0.00573189
OC6_500m	OC6_500m_contig_3627996	10762	113_11	Proteobacteria	0.833333	d__Bacteria;p__Proteobacteria;c__Gammaproteobacteria;o__Pseudomonadales;f__HTCC2089;g__UBA11889;s__UBA11889 sp002313255	Proteobacteria	95.4835	0.999907	0.0456742
OC3_1000m	OC3_1000m_contig_18188	7281	113_11	Proteobacteria	0.7	None	Proteobacteria	85.1067	0.999725	0.0276454
OC6_1000m	OC6_1000m_contig_4286341	6318	113_11	Proteobacteria	0.9	None	Proteobacteria	34.036	0.999209	0.030602
OC3_2000m	OC3_2000m_contig_4821399	5016	113_11	Proteobacteria	1	None	Proteobacteria	65.1681	0.999402	0.0154595
OC3_500m	OC3_500m_contig_640149	4783	113_11	Proteobacteria	1	None	Proteobacteria	111.891	0.989128	0.034295
OC6_2000m	OC6_2000m_contig_3392415	4337	113_11	Proteobacteria	0.857143	d__Bacteria;p__Proteobacteria;c__Gammaproteobacteria;o__Pseudomonadales;f__HTCC2089;g__UBA11889;s__	Proteobacteria	94.359	0.999769	0.0193669
OC6_150m	OC6_150m_contig_5166674	3628	113_110	Planctomycetota	1	None	Planctomycetota	6.83841	1	0.0050513
OC6_50m	OC6_50m_contig_3260587	6402	113_111	Proteobacteria	1	None	Proteobacteria	29.6345	0.984692	0.0204469
OC6_50m	OC6_50m_contig_2577230	55630	113_112	Verrucomicrobiota	0.97619	d__Bacteria;p__Verrucomicrobiota;c__Verrucomicrobiae;o__Opitutales;f__MB11C04;g__MB11C04;s__	Verrucomicrobiota	26.0763	0.999784	0.0179918
OC6_50m	OC6_50m_contig_2634252	6524	113_113	Cyanobacteriota	0.777778	None	Cyanobacteriota	10.4707	0.993869	0.00722444
OC6_3000m	OC6_3000m_contig_234207	4363	113_114	None	0.666667	d__Bacteria;p__Myxococcota_A;c__UBA9160;o__UBA9160;f__UBA4427;g__;s__	Myxococcota	7.45858	1	0.00175341
OC6_3000m	OC6_3000m_contig_429536	62874	113_115	Proteobacteria	0.714286	d__Bacteria;p__Proteobacteria;c__Gammaproteobacteria;o__Pseudomonadales;f__HTCC2089;g__UBA11889;s__	Proteobacteria	34.1495	0.999936	0.00802809
OC3_50m	OC3_50m_contig_5102283	13578	113_116	Cyanobacteriota	0.933333	None	Cyanobacteriota	19.5593	0.999337	0.016239
OC6_4000m	OC6_4000m_contig_535215	158345	113_117	Proteobacteria	0.968254	d__Bacteria;p__Proteobacteria;c__Gammaproteobacteria;o__Pseudomonadales;f__Pseudomonadaceae;g__Pseudomonas_E;s__	Proteobacteria	60.4132	0.999962	0.0119919
OC6_4000m	OC6_4000m_contig_2281460	5575	113_118	Proteobacteria	1	None	Proteobacteria	10.3681	0.998565	0.00205804
OC6_4000m	OC6_4000m_contig_645043	65541	113_119	Proteobacteria	0.925373	d__Bacteria;p__Proteobacteria;c__Alphaproteobacteria;o__Rhodospirillales;f__UBA2165;g__GCA-2687515;s__	Proteobacteria	31.1638	0.999588	0.00618594
OC6_3000m	OC6_3000m_contig_2883806	16617	113_12	Proteobacteria	0.7	d__Bacteria;p__Proteobacteria;c__Gammaproteobacteria;o__Pseudomonadales;f__HTCC2089;g__UBA11889;s__	Proteobacteria	15.6825	1	0.00368674
OC6_4000m	OC6_4000m_contig_3173314	32189	113_120	None	0.323529	d__Bacteria;p__Desulfobacterota_B;c__Binatia;o__UBA1149;f__UBA1149;g__;s__	Proteobacteria	22.1981	0.999348	0.00440627
OC3_3000m	OC3_3000m_contig_875801	3191	113_121	Bacteroidota	0.5	d__Bacteria;p__Verrucomicrobiota;c__Kiritimatiellae;o__SS1-B-03-39;f__;g__;s__	Bacteroidota	13.5265	0.987151	0.00347576
OC3_3000m	OC3_3000m_contig_888658	3235	113_122	Myxococcota	1	d__Bacteria;p__Myxococcota_A;c__UBA9160;o__UBA9160;f__UBA4427;g__DUBZ01;s__DUBZ01 sp012960035	Myxococcota	6.43274	0.999073	0.00165296
OC3_1000m	OC3_1000m_contig_911589	6161	113_13	Proteobacteria	1	d__Bacteria;p__Proteobacteria;c__Alphaproteobacteria;o__JAAXGF01;f__JAAXGF01;g__;s__	Proteobacteria	8.71036	0.993021	0.0028294
OC6_4000m	OC6_4000m_contig_1221048	9382	113_14	Proteobacteria	0.857143	d__Bacteria;p__Proteobacteria;c__Alphaproteobacteria;o__JAAXGF01;f__JAAXGF01;g__;s__	Proteobacteria	17.8264	1	0.00353849
OC6_2000m	OC6_2000m_contig_4909255	3615	113_15	Proteobacteria	1	None	Proteobacteria	6.92208	0.984786	0.00142074
OC6_3000m	OC6_3000m_contig_1204679	31009	113_16	Proteobacteria	0.766667	d__Bacteria;p__Proteobacteria;c__Alphaproteobacteria;o__JAAXGF01;f__JAAXGF01;g__;s__	Proteobacteria	11.4654	0.999807	0.00269537
OC3_2000m	OC3_2000m_contig_179497	11430	113_17	Myxococcota	0.857143	d__Bacteria;p__Myxococcota_A;c__UBA9160;o__UBA9160;f__UBA4427;g__DUBZ01;s__	Myxococcota	12.3137	1	0.00292111
OC3_3000m	OC3_3000m_contig_589431	8676	113_17	Myxococcota	1	d__Bacteria;p__Myxococcota_A;c__UBA9160;o__UBA9160;f__UBA4427;g__DUBZ01;s__	Myxococcota	10.6658	0.998386	0.00274069
OC3_2000m	OC3_2000m_contig_2484037	3020	113_18	Myxococcota	0.75	None	Myxococcota	7.64112	1	0.00181267
OC3_3000m	OC3_3000m_contig_3539121	5795	113_19	Myxococcota	0.875	d__Bacteria;p__Myxococcota;c__Polyangia;o__Polyangiales;f__Polyangiaceae;g__;s__	Myxococcota	9.66625	0.991544	0.00248384
OC3_1000m	OC3_1000m_contig_938132	4040	113_2	Proteobacteria	0.714286	None	Proteobacteria	12.3129	1	0.00399961
OC3_2000m	OC3_2000m_contig_896120	3698	113_2	Proteobacteria	0.428571	None	Proteobacteria	8.61922	1	0.0020447
OC6_4000m	OC6_4000m_contig_2690833	5044	113_20	Proteobacteria	0.857143	None	Proteobacteria	11.0247	1	0.00218838
OC6_3000m	OC6_3000m_contig_703539	3233	113_20	Proteobacteria	0.714286	None	Proteobacteria	9.56828	0.99567	0.00224938
OC3_3000m	OC3_3000m_contig_3264246	16385	113_21	Verrucomicrobiota	0.6875	None	Verrucomicrobiota	17.5127	1	0.00450005
OC6_4000m	OC6_4000m_contig_3144336	13864	113_21	Verrucomicrobiota	0.714286	None	Verrucomicrobiota	15.2915	0.999207	0.00303533
OC6_3000m	OC6_3000m_contig_2443165	11397	113_21	Verrucomicrobiota	0.75	d__Bacteria;p__Verrucomicrobiota;c__Verrucomicrobiae;o__Opitutales;f__MB11C04;g__GCA-2730975;s__	Verrucomicrobiota	10.484	0.999649	0.00246466
OC3_2000m	OC3_2000m_contig_4140555	10777	113_21	Verrucomicrobiota	0.769231	None	Verrucomicrobiota	21.4287	0.993783	0.00508343
OC6_2000m	OC6_2000m_contig_1589500	7945	113_21	Verrucomicrobiota	0.777778	d__Bacteria;p__Verrucomicrobiota;c__Verrucomicrobiae;o__Opitutales;f__MB11C04;g__GCA-2730975;s__	Verrucomicrobiota	10.3246	0.996602	0.00211909
OC3_1000m	OC3_1000m_contig_3292599	7202	113_21	Verrucomicrobiota	0.8	None	Verrucomicrobiota	11.7833	0.988059	0.0038276
OC6_1000m	OC6_1000m_contig_4176978	3752	113_21	Verrucomicrobiota	1	None	Verrucomicrobiota	4.00583	0.965085	0.00360167
OC3_2000m	OC3_2000m_contig_226523	7212	113_22	Verrucomicrobiota	0.7	d__Bacteria;p__Planctomycetota;c__UBA1135;o__UBA1135;f__GCA-002686595;g__GCA-2686945;s__	Verrucomicrobiota	11.8999	0.998891	0.00282295
OC3_3000m	OC3_3000m_contig_343571	4286	113_22	Verrucomicrobiota	0.714286	None	Verrucomicrobiota	7.58994	1	0.00195031
OC3_150m	OC3_150m_contig_5817518	6065	113_23	Verrucomicrobiota	0.777778	None	Verrucomicrobiota	11.1948	1	0.00388996
OC6_50m	OC6_50m_contig_4961280	3436	113_24	Verrucomicrobiota	1	None	Verrucomicrobiota	4.59738	1	0.00317205
OC3_50m	OC3_50m_contig_2494194	3704	113_25	Verrucomicrobiota	1	None	Verrucomicrobiota	6.49916	0.987851	0.00539589
OC6_50m	OC6_50m_contig_3401052	8124	113_26	Cyanobacteriota	1	None	Cyanobacteriota	14.2274	0.996184	0.00981645
OC6_50m	OC6_50m_contig_8502	6256	113_27	Cyanobacteriota	0.625	d__Bacteria;p__Cyanobacteria;c__Cyanobacteriia;o__PCC-6307;f__Cyanobiaceae;g__Synechococcus_E;s__	Cyanobacteriota	80.8117	1	0.0557576
OC3_50m	OC3_50m_contig_2979546	7420	113_28	Cyanobacteriota	0.909091	d__Bacteria;p__Cyanobacteria;c__Cyanobacteriia;o__PCC-6307;f__Cyanobiaceae;g__Synechococcus_E;s__Synechococcus_E sp003208835	Cyanobacteriota	38.7781	0.996631	0.0321953
OC6_50m	OC6_50m_contig_7371503	4351	113_29	Cyanobacteriota	1	None	Cyanobacteriota	54.4773	0.998391	0.0375877
OC6_3000m	OC6_3000m_contig_3593489	16816	113_3	Planctomycetota	0.684211	d__Bacteria;p__Planctomycetota;c__Planctomycetia;o__Pirellulales;f__Pirellulaceae;g__S141-3;s__	Planctomycetota	8.70227	1	0.00204579
OC3_2000m	OC3_2000m_contig_4397959	14421	113_3	Planctomycetota	0.785714	None	Planctomycetota	10.6928	0.998821	0.0025366
OC6_50m	OC6_50m_contig_2092151	4601	113_30	Cyanobacteriota	1	d__Bacteria;p__Cyanobacteria;c__Cyanobacteriia;o__PCC-6307;f__Cyanobiaceae;g__Synechococcus_E;s__Synechococcus_E sp000012505	Cyanobacteriota	16.796	0.991089	0.0115887
OC6_50m	OC6_50m_contig_2661265	10468	113_31	Cyanobacteriota	0.9	d__Bacteria;p__Cyanobacteria;c__Cyanobacteriia;o__PCC-6307;f__Cyanobiaceae;g__Synechococcus_C;s__	Cyanobacteriota	26.9099	0.997039	0.018567
OC3_50m	OC3_50m_contig_5500490	4682	113_31	Cyanobacteriota	1	None	Cyanobacteriota	5.70146	0.999146	0.0047336
OC6_50m	OC6_50m_contig_3308536	3499	113_32	Cyanobacteriota	1	d__Bacteria;p__Cyanobacteria;c__Cyanobacteriia;o__PCC-6307;f__Cyanobiaceae;g__Synechococcus_C;s__Synechococcus_C sp003209155	Cyanobacteriota	15.6689	0.998857	0.010811
OC6_50m	OC6_50m_contig_2571624	9937	113_33	Cyanobacteriota	0.666667	None	Cyanobacteriota	10.5535	0.998692	0.00728159
OC6_50m	OC6_50m_contig_1327105	8729	113_34	Cyanobacteriota	1	None	Cyanobacteriota	13.397	0.996334	0.00924353
OC6_50m	OC6_50m_contig_7207981	5961	113_35	Cyanobacteriota	1	d__Bacteria;p__Cyanobacteria;c__Cyanobacteriia;o__PCC-6307;f__Cyanobiaceae;g__Synechococcus_C;s__Synechococcus_C sp003210755	Cyanobacteriota	13.074	0.993961	0.00902066
OC3_2000m	OC3_2000m_contig_581065	8451	113_36	Planctomycetota	1	d__Bacteria;p__Planctomycetota;c__Planctomycetia;o__Pirellulales;f__Pirellulaceae;g__;s__	Planctomycetota	11.6487	1	0.00276337
OC3_3000m	OC3_3000m_contig_2979098	7835	113_36	Planctomycetota	0.857143	d__Bacteria;p__Planctomycetota;c__Planctomycetia;o__Pirellulales;f__Pirellulaceae;g__;s__	Planctomycetota	9.67638	0.997447	0.00248644
OC6_3000m	OC6_3000m_contig_2899506	6249	113_36	Planctomycetota	1	None	Planctomycetota	10.1567	1	0.00238772
OC6_2000m	OC6_2000m_contig_2192130	5356	113_36	Planctomycetota	1	None	Planctomycetota	10.7701	0.999066	0.00221053
OC6_150m	OC6_150m_contig_3510622	11393	113_37	Planctomycetota	0.875	d__Bacteria;p__Planctomycetota;c__Planctomycetia;o__Pirellulales;f__Pirellulaceae;g__;s__	Planctomycetota	10.1499	1	0.00749736
OC3_3000m	OC3_3000m_contig_894604	16826	113_38	Planctomycetota	0.846154	d__Bacteria;p__Planctomycetota;c__Planctomycetia;o__Pirellulales;f__Pirellulaceae;g__;s__	Planctomycetota	9.95389	0.99899	0.00255775
OC3_2000m	OC3_2000m_contig_520062	11859	113_38	Planctomycetota	0.888889	None	Planctomycetota	12.8453	0.997133	0.00304724
OC3_3000m	OC3_3000m_contig_656686	6720	113_39	Proteobacteria	0.888889	d__Bacteria;p__Proteobacteria;c__Alphaproteobacteria;o__JAAXGF01;f__JAAXGF01;g__;s__	Proteobacteria	9.72755	0.997024	0.00249959
OC3_50m	OC3_50m_contig_3749701	319892	113_4	Proteobacteria	0.99322	d__Bacteria;p__Proteobacteria;c__Gammaproteobacteria;o__Pseudomonadales;f__Pseudomonadaceae;g__Pseudomonas_E;s__Pseudomonas_E putida_H	Proteobacteria	172.11	0.999997	0.142893
OC3_500m	OC3_500m_contig_2403464	246189	113_4	Proteobacteria	0.99095	None	Proteobacteria	36.0803	0.999996	0.0110587
OC3_1000m	OC3_1000m_contig_1548012	229235	113_4	Proteobacteria	0.977876	None	Proteobacteria	134.274	0.999996	0.0436165
OC3_3000m	OC3_3000m_contig_1298919	149462	113_4	Proteobacteria	0.979021	None	Proteobacteria	26.0092	1	0.00668332
OC6_4000m	OC6_4000m_contig_2694967	13666	113_40	Proteobacteria	0.875	None	Proteobacteria	38.803	0.999854	0.00770231
OC6_4000m	OC6_4000m_contig_3613334	3222	113_41	Proteobacteria	1	None	Proteobacteria	18.7852	0.997207	0.00372881
OC6_2000m	OC6_2000m_contig_970941	10611	113_42	Gemmatimonadota	0.666667	d__Bacteria;p__Latescibacterota;c__UBA2968;o__UBA8231;f__UBA8231;g__GCA-2724215;s__	Gemmatimonadota	19.0955	0.999623	0.0039193
OC6_3000m	OC6_3000m_contig_2724736	9497	113_42	Gemmatimonadota	0.7	d__Bacteria;p__Latescibacterota;c__UBA2968;o__UBA8231;f__UBA8231;g__GCA-2724215;s__	Gemmatimonadota	15.1936	0.993682	0.00357183
OC3_2000m	OC3_2000m_contig_145798	8499	113_42	Gemmatimonadota	0.777778	None	Gemmatimonadota	14.0731	1	0.00333849
OC3_500m	OC3_500m_contig_3906817	10364	113_43	Gemmatimonadota	0.666667	d__Bacteria;p__Latescibacterota;c__UBA2968;o__UBA8231;f__UBA8231;g__GCA-2724215;s__	Gemmatimonadota	17.8457	0.99643	0.00546976
OC3_1000m	OC3_1000m_contig_3875071	9697	113_43	Gemmatimonadota	0.7	None	Gemmatimonadota	12.8869	1	0.00418607
OC6_500m	OC6_500m_contig_3020864	5348	113_43	Gemmatimonadota	0.666667	d__Bacteria;p__Latescibacterota;c__UBA2968;o__UBA8231;f__UBA8231;g__GCA-2724215;s__	Gemmatimonadota	20.0077	0.999813	0.0095706
OC6_1000m	OC6_1000m_contig_239447	4272	113_43	Gemmatimonadota	0.8	None	Gemmatimonadota	5.62397	1	0.00505655
OC6_4000m	OC6_4000m_contig_1272144	7976	113_44	Gemmatimonadota	0.5	d__Bacteria;p__Latescibacterota;c__UBA2968;o__UBA8231;f__UBA8231;g__GCA-2724215;s__	Gemmatimonadota	11.3832	0.995988	0.00225954
OC3_3000m	OC3_3000m_contig_2691286	10006	113_45	Planctomycetota	1	d__Bacteria;p__Planctomycetota;c__Planctomycetia;o__Planctomycetales;f__Planctomycetaceae;g__UBA8437;s__	Planctomycetota	32.3919	0.995303	0.00832343
OC3_1000m	OC3_1000m_contig_1981461	7581	113_45	Planctomycetota	1	None	Planctomycetota	11.5952	0.994064	0.00376649
OC6_500m	OC6_500m_contig_3446169	6200	113_45	Planctomycetota	1	None	Planctomycetota	8.08297	0.996935	0.00386646
OC6_2000m	OC6_2000m_contig_1177966	6166	113_45	Planctomycetota	1	None	Planctomycetota	18.4116	0.999351	0.00377893
OC3_2000m	OC3_2000m_contig_3237744	4170	113_45	Planctomycetota	1	d__Bacteria;p__Planctomycetota;c__Planctomycetia;o__Planctomycetales;f__Planctomycetaceae;g__UBA8437;s__	Planctomycetota	43.4052	0.996163	0.0102968
OC6_3000m	OC6_3000m_contig_4857714	3362	113_45	Planctomycetota	1	d__Bacteria;p__Planctomycetota;c__Planctomycetia;o__Planctomycetales;f__Planctomycetaceae;g__UBA8437;s__	Planctomycetota	21.4611	0.99762	0.00504522
OC6_500m	OC6_500m_contig_2498751	38086	113_46	Planctomycetota	1	None	Planctomycetota	14.799	1	0.00707902
OC3_500m	OC3_500m_contig_5750554	35792	113_46	Planctomycetota	1	None	Planctomycetota	12.2402	1	0.00375165
OC3_150m	OC3_150m_contig_4361834	4772	113_47	Verrucomicrobiota	0.8	None	Verrucomicrobiota	6.23064	0.992875	0.00216503
OC6_150m	OC6_150m_contig_3070019	4299	113_48	Planctomycetota	1	None	Planctomycetota	20.9494	0.987206	0.0154746
OC3_500m	OC3_500m_contig_439584	16624	113_49	Planctomycetota	1	None	Planctomycetota	12.8912	0.999519	0.00395118
OC6_500m	OC6_500m_contig_5838017	7957	113_49	Planctomycetota	1	None	Planctomycetota	13.4026	0.998115	0.00641108
OC6_500m	OC6_500m_contig_3534032	6204	113_49	Planctomycetota	1	None	Planctomycetota	14.1549	0.99726	0.00677096
OC3_1000m	OC3_1000m_contig_3362209	3316	113_5	Verrucomicrobiota	0.666667	None	Verrucomicrobiota	5.26279	0.999698	0.00170952
OC6_150m	OC6_150m_contig_2595720	3123	113_50	Planctomycetota	1	None	Planctomycetota	19.1278	0.997438	0.0141291
OC6_3000m	OC6_3000m_contig_2336838	4477	113_51	Planctomycetota	0.8	d__Bacteria;p__Planctomycetota;c__Planctomycetia;o__Planctomycetales;f__Planctomycetaceae;g__UBA8437;s__	Planctomycetota	12.584	0.993076	0.00295833
OC6_3000m	OC6_3000m_contig_516238	4368	113_52	Planctomycetota	1	None	Planctomycetota	16.1596	1	0.0037989
OC6_500m	OC6_500m_contig_1614385	13514	113_53	Planctomycetota	0.916667	d__Bacteria;p__Planctomycetota;c__Planctomycetia;o__Planctomycetales;f__Planctomycetaceae;g__UBA8437;s__	Planctomycetota	14.0852	1	0.00673762
OC6_150m	OC6_150m_contig_5513823	8758	113_54	Planctomycetota	1	None	Planctomycetota	71.7599	0.993378	0.0530065
OC6_4000m	OC6_4000m_contig_2678966	37465	113_55	Planctomycetota	0.939394	d__Bacteria;p__Planctomycetota;c__Planctomycetia;o__Planctomycetales;f__Planctomycetaceae;g__UBA8437;s__	Planctomycetota	19.5896	1	0.00388848
OC3_500m	OC3_500m_contig_4768458	5489	113_56	Planctomycetota	1	None	Planctomycetota	9.96348	1	0.00305383
OC6_500m	OC6_500m_contig_788903	3290	113_57	Planctomycetota	1	None	Planctomycetota	4.23121	0.996049	0.00202398
OC6_4000m	OC6_4000m_contig_139478	3093	113_58	Gemmatimonadota	0.333333	d__Bacteria;p__Latescibacterota;c__UBA2968;o__UBA8231;f__UBA8231;g__GCA-2724215;s__	Gemmatimonadota	13.5131	0.999677	0.00268231
OC6_500m	OC6_500m_contig_692158	4905	113_59	Verrucomicrobiota	0.714286	d__Bacteria;p__Verrucomicrobiota;c__Verrucomicrobiae;o__Opitutales;f__JABJCN01;g__JABJCN01;s__	Verrucomicrobiota	10.1321	1	0.00484664
OC6_4000m	OC6_4000m_contig_2135151	3046	113_6	Verrucomicrobiota	1	d__Bacteria;p__Verrucomicrobiota;c__Verrucomicrobiae;o__Opitutales;f__MB11C04;g__;s__	Verrucomicrobiota	10.1357	1	0.00201191
OC6_3000m	OC6_3000m_contig_1776186	8572	113_60	Lentisphaerota	0.555556	d__Bacteria;p__Verrucomicrobiota;c__Lentisphaeria;o__JABSQK01;f__;g__;s__	Lentisphaerota	11.5334	0.9993	0.00271134
OC3_500m	OC3_500m_contig_6207956	7935	113_60	Lentisphaerota	0.625	None	Lentisphaerota	11.3326	0.999496	0.00347346
OC6_500m	OC6_500m_contig_318322	5381	113_60	Lentisphaerota	0.714286	None	Lentisphaerota	14.7635	0.997212	0.00706208
OC6_1000m	OC6_1000m_contig_4391317	3780	113_60	Lentisphaerota	0.75	None	Lentisphaerota	3.35675	0.953704	0.00301808
OC6_2000m	OC6_2000m_contig_1862377	3351	113_60	Lentisphaerota	0.6	None	Lentisphaerota	9.91565	0.999403	0.00203516
OC3_3000m	OC3_3000m_contig_938407	14142	113_61	Myxococcota	0.5	d__Bacteria;p__Myxococcota_A;c__UBA9160;o__UBA9160;f__UBA4427;g__;s__	Myxococcota	9.99986	1	0.00256956
OC6_2000m	OC6_2000m_contig_2575525	11847	113_61	Myxococcota	0.4	None	Myxococcota	33.9146	0.998818	0.00696088
OC3_2000m	OC3_2000m_contig_3729325	11130	113_61	Myxococcota	0.466667	None	Myxococcota	26.7882	1	0.00635483
OC6_3000m	OC6_3000m_contig_2963107	4822	113_61	Myxococcota	0.571429	d__Bacteria;p__Myxococcota_A;c__UBA9160;o__UBA9160;f__UBA4427;g__;s__	Myxococcota	37.2134	0.997511	0.00874838
OC6_2000m	OC6_2000m_contig_1032280	5238	113_62	Myxococcota	0.428571	d__Bacteria;p__Myxococcota_A;c__UBA9160;o__UBA9160;f__SMWR01;g__;s__	Myxococcota	12.9326	0.986636	0.00265438
OC3_2000m	OC3_2000m_contig_1376397	4960	113_62	Myxococcota	0.666667	d__Bacteria;p__Myxococcota_A;c__UBA9160;o__UBA9160;f__SMWR01;g__;s__	Myxococcota	10.4545	0.993548	0.00248006
OC3_1000m	OC3_1000m_contig_4803941	4851	113_63	Planctomycetota	1	d__Bacteria;p__Planctomycetota;c__Planctomycetia;o__Pirellulales;f__Pirellulaceae;g__SAT2750;s__SAT2750 sp002708345	Planctomycetota	13.0277	0.967635	0.0042318
OC6_500m	OC6_500m_contig_1256320	3369	113_63	Planctomycetota	1	d__Bacteria;p__Planctomycetota;c__Planctomycetia;o__Pirellulales;f__Pirellulaceae;g__SAT2750;s__SAT2750 sp002708345	Planctomycetota	18.0603	0.999109	0.00863906
OC6_500m	OC6_500m_contig_2840395	5210	113_64	Planctomycetota	1	d__Bacteria;p__Planctomycetota;c__Planctomycetia;o__Pirellulales;f__Pirellulaceae;g__SAT2750;s__	Planctomycetota	11.7879	0.999424	0.00563872
OC6_2000m	OC6_2000m_contig_964753	4589	113_65	Planctomycetota	1	d__Bacteria;p__Planctomycetota;c__Planctomycetia;o__Pirellulales;f__Pirellulaceae;g__SAT2750;s__	Planctomycetota	12.9883	0.975594	0.00266581
OC6_2000m	OC6_2000m_contig_5195563	20032	113_66	Gemmatimonadota	0.473684	d__Bacteria;p__Latescibacterota;c__UBA2968;o__UBA8231;f__UBA8231;g__UBA8231;s__	Gemmatimonadota	27.1714	0.99995	0.00557685
OC3_1000m	OC3_1000m_contig_2503006	17378	113_66	Gemmatimonadota	0.529412	None	Gemmatimonadota	19.605	0.998849	0.00636833
OC3_2000m	OC3_2000m_contig_147245	15872	113_66	Gemmatimonadota	0.4375	None	Gemmatimonadota	20.8327	1	0.00494203
OC6_3000m	OC6_3000m_contig_2601431	15030	113_66	Gemmatimonadota	0.333333	d__Bacteria;p__Latescibacterota;c__UBA2968;o__UBA8231;f__UBA8231;g__UBA8231;s__	Gemmatimonadota	28.9108	0.999934	0.00679654
OC6_500m	OC6_500m_contig_177840	11270	113_66	Gemmatimonadota	0.454545	None	Gemmatimonadota	12.2811	1	0.00587462
OC6_1000m	OC6_1000m_contig_1145858	11112	113_66	Gemmatimonadota	0.5	None	Gemmatimonadota	9.32996	0.99622	0.00838863
OC6_4000m	OC6_4000m_contig_1661008	6962	113_66	Gemmatimonadota	0.714286	None	Gemmatimonadota	13.4253	0.981327	0.00266488
OC3_500m	OC3_500m_contig_6530980	4615	113_66	None	0.4	d__Bacteria;p__Latescibacterota;c__UBA2968;o__UBA8231;f__UBA8231;g__UBA8231;s__	Gemmatimonadota	12.3709	1	0.00379171
OC3_3000m	OC3_3000m_contig_1155566	4602	113_66	Gemmatimonadota	0.4	None	Gemmatimonadota	10.5079	0.993916	0.0027001
OC6_4000m	OC6_4000m_contig_1660326	6903	113_67	Gemmatimonadota	0.571429	d__Bacteria;p__Latescibacterota;c__UBA2968;o__UBA8231;f__UBA8231;g__UBA8231;s__	Gemmatimonadota	17.0207	0.996958	0.00337857
OC3_500m	OC3_500m_contig_1186981	8981	113_68	Verrucomicrobiota	0.7	d__Bacteria;p__Verrucomicrobiota;c__Verrucomicrobiae;o__Pedosphaerales;f__UBA1096;g__UBA1096;s__	Verrucomicrobiota	43.9182	1	0.0134611
OC6_500m	OC6_500m_contig_3537290	7157	113_68	Verrucomicrobiota	0.666667	None	Verrucomicrobiota	27.4608	0.997066	0.0131358
OC6_1000m	OC6_1000m_contig_1381360	6214	113_68	Verrucomicrobiota	0.666667	None	Verrucomicrobiota	8.49241	0.998069	0.00763559
OC3_150m	OC3_150m_contig_2076795	4976	113_68	Verrucomicrobiota	0.714286	None	Verrucomicrobiota	35.363	0.997588	0.012288
OC6_500m	OC6_500m_contig_1357333	3652	113_68	None	0.5	d__Bacteria;p__Verrucomicrobiota;c__Verrucomicrobiae;o__Pedosphaerales;f__UBA1096;g__UBA1096;s__	Verrucomicrobiota	23.8806	1	0.0114232
OC3_1000m	OC3_1000m_contig_2925096	5241	113_69	Verrucomicrobiota	0.75	None	Verrucomicrobiota	23.801	0.999809	0.00773133
OC6_1000m	OC6_1000m_contig_3567366	4149	113_69	Verrucomicrobiota	1	None	Verrucomicrobiota	23.2678	0.998313	0.0209203
OC6_2000m	OC6_2000m_contig_4347044	3906	113_69	Verrucomicrobiota	1	None	Verrucomicrobiota	43.0548	1	0.0088369
OC3_2000m	OC3_2000m_contig_1654706	3840	113_69	Verrucomicrobiota	0.833333	None	Verrucomicrobiota	186.881	0.996615	0.044333
OC3_1000m	OC3_1000m_contig_3514527	3266	113_69	Verrucomicrobiota	1	None	Verrucomicrobiota	47.88	0.996326	0.0155529
OC3_500m	OC3_500m_contig_3302358	9957	113_7	Chloroflexota	1	None	Chloroflexota	25.2673	0.999799	0.00774448
OC6_1000m	OC6_1000m_contig_3581670	8479	113_7	Chloroflexota	0.9	d__Bacteria;p__Chloroflexota;c__Dehalococcoidia;o__UBA3495;f__UBA3495;g__UBA11650;s__UBA11650 sp002708395	Chloroflexota	4.0329	0.974289	0.00362601
OC3_1000m	OC3_1000m_contig_919148	4208	113_7	Chloroflexota	1	None	Chloroflexota	7.59512	1	0.00246714
OC6_4000m	OC6_4000m_contig_2846173	12091	113_70	Verrucomicrobiota	0.928571	None	Verrucomicrobiota	204.656	0.99909	0.0406237
OC3_500m	OC3_500m_contig_4904236	7024	113_70	Verrucomicrobiota	1	d__Bacteria;p__Verrucomicrobiota;c__Verrucomicrobiae;o__Pedosphaerales;f__UBA1096;g__UBA1096;s__	Verrucomicrobiota	156.008	0.999858	0.0478169
OC3_1000m	OC3_1000m_contig_1022927	6244	113_70	Verrucomicrobiota	0.555556	None	Verrucomicrobiota	45.956	0.99984	0.014928
OC6_1000m	OC6_1000m_contig_1533447	5650	113_70	Verrucomicrobiota	0.875	None	Verrucomicrobiota	71.4707	0.999646	0.0642599
OC6_500m	OC6_500m_contig_2374259	5298	113_70	Verrucomicrobiota	1	d__Bacteria;p__Verrucomicrobiota;c__Verrucomicrobiae;o__Pedosphaerales;f__UBA1096;g__UBA1096;s__	Verrucomicrobiota	148.113	1	0.0708492
OC6_1000m	OC6_1000m_contig_4478492	4459	113_70	Verrucomicrobiota	0.666667	None	Verrucomicrobiota	10.4609	0.982956	0.00940547
OC6_2000m	OC6_2000m_contig_4433131	4086	113_70	Verrucomicrobiota	0.714286	None	Verrucomicrobiota	225.858	1	0.0463567
OC3_1000m	OC3_1000m_contig_690915	3170	113_70	Verrucomicrobiota	0.8	d__Bacteria;p__Verrucomicrobiota;c__Verrucomicrobiae;o__Pedosphaerales;f__UBA1096;g__UBA1096;s__	Verrucomicrobiota	120.603	1	0.0391756
OC3_3000m	OC3_3000m_contig_122233	3085	113_70	Verrucomicrobiota	0.833333	None	Verrucomicrobiota	242.152	1	0.0622234
OC3_3000m	OC3_3000m_contig_1855257	3446	113_71	Verrucomicrobiota	0.8	None	Verrucomicrobiota	108.263	0.99942	0.0278193
OC6_4000m	OC6_4000m_contig_3687	3489	113_72	Verrucomicrobiota	0.6	d__Bacteria;p__Verrucomicrobiota;c__Verrucomicrobiae;o__Pedosphaerales;f__UBA1100;g__JACNJL01;s__	Verrucomicrobiota	79.1114	0.998854	0.0157034
OC6_4000m	OC6_4000m_contig_3874697	11785	113_73	Myxococcota	0.5625	d__Bacteria;p__Myxococcota_A;c__UBA9160;o__UBA9160;f__;g__;s__	Myxococcota	18.3734	0.997624	0.00364708
OC6_3000m	OC6_3000m_contig_2111123	9539	113_73	Myxococcota	0.571429	d__Bacteria;p__Myxococcota_A;c__UBA9160;o__UBA9160;f__;g__;s__	Myxococcota	13.1878	0.999057	0.00310027
OC3_3000m	OC3_3000m_contig_931268	8091	113_73	Myxococcota	0.454545	d__Bacteria;p__Myxococcota_A;c__UBA9160;o__UBA9160;f__;g__;s__	Myxococcota	13.4365	0.999506	0.00345263
OC6_3000m	OC6_3000m_contig_2824146	5533	113_74	Proteobacteria	0.555556	d__Bacteria;p__Myxococcota_A;c__UBA9160;o__UBA9160;f__;g__;s__	unclassified	8.91492	1	0.00209578
OC6_3000m	OC6_3000m_contig_314191	21045	113_75	Planctomycetota	0.941176	d__Bacteria;p__Planctomycetota;c__UBA8108;o__UBA8108;f__UBA8108;g__UBA8108;s__	Planctomycetota	13.0867	0.998907	0.0030765
OC6_4000m	OC6_4000m_contig_4001794	11340	113_75	Planctomycetota	0.9	None	Planctomycetota	24.0644	0.995414	0.00477673
OC3_2000m	OC3_2000m_contig_3796714	16025	113_76	Planctomycetota	0.923077	d__Bacteria;p__Planctomycetota;c__UBA8108;o__UBA8108;f__UBA8108;g__UBA8108;s__UBA8108 sp002708465	Planctomycetota	32.9397	0.999501	0.00781412
OC3_1000m	OC3_1000m_contig_1389386	9955	113_76	Planctomycetota	0.777778	d__Bacteria;p__Planctomycetota;c__UBA8108;o__UBA8108;f__UBA8108;g__UBA8108;s__UBA8108 sp002708465	Planctomycetota	37.4853	1	0.0121764
OC3_150m	OC3_150m_contig_1519335	9148	113_76	Planctomycetota	1	d__Bacteria;p__Planctomycetota;c__UBA8108;o__UBA8108;f__UBA8108;g__UBA8108;s__	Planctomycetota	17.4892	0.996611	0.00607717
OC6_2000m	OC6_2000m_contig_2549456	8854	113_76	Planctomycetota	1	None	Planctomycetota	22.9915	0.999322	0.00471895
OC6_1000m	OC6_1000m_contig_1196733	7384	113_76	Planctomycetota	1	None	Planctomycetota	13.6454	0.998646	0.0122687
OC3_500m	OC3_500m_contig_1939210	3642	113_76	Planctomycetota	1	d__Bacteria;p__Planctomycetota;c__UBA8108;o__UBA8108;f__UBA8108;g__UBA8108;s__UBA8108 sp002708465	Planctomycetota	46.7706	0.995332	0.0143353
OC6_150m	OC6_150m_contig_1176930	12117	113_77	Planctomycetota	0.916667	None	Planctomycetota	15.3741	0.998432	0.0113563
OC3_2000m	OC3_2000m_contig_4326973	5337	113_78	Planctomycetota	0.833333	None	Planctomycetota	15.1014	1	0.00358244
OC6_2000m	OC6_2000m_contig_3678544	5615	113_79	Planctomycetota	0.857143	d__Bacteria;p__Planctomycetota;c__UBA8108;o__UBA8108;f__UBA8108;g__UBA8108;s__	Planctomycetota	17.4613	0.994301	0.00358389
OC3_50m	OC3_50m_contig_4398988	6261	113_8	Proteobacteria	1	None	Proteobacteria	11.4096	1	0.00947275
OC6_50m	OC6_50m_contig_3988393	4546	113_8	Proteobacteria	0.857143	None	Proteobacteria	7.48362	0.993621	0.00516347
OC3_2000m	OC3_2000m_contig_2876121	4045	113_80	Planctomycetota	1	None	Planctomycetota	15.6056	0.994808	0.00370205
OC3_1000m	OC3_1000m_contig_2988763	3665	113_80	Planctomycetota	0.75	d__Bacteria;p__Planctomycetota;c__UBA8108;o__UBA8108;f__UBA8108;g__UBA8108;s__	Planctomycetota	15.3573	1	0.00498855
OC6_3000m	OC6_3000m_contig_3900840	3349	113_80	Planctomycetota	1	None	Planctomycetota	33.3182	0.984473	0.00783267
OC6_3000m	OC6_3000m_contig_191966	10127	113_81	Planctomycetota	1	d__Bacteria;p__Planctomycetota;c__UBA8108;o__UBA8108;f__UBA8108;g__UBA8108;s__	Planctomycetota	8.94297	0.998618	0.00210237
OC6_500m	OC6_500m_contig_2288752	8192	113_81	Planctomycetota	1	d__Bacteria;p__Planctomycetota;c__UBA8108;o__UBA8108;f__UBA8108;g__UBA8108;s__	Planctomycetota	14.3432	1	0.00686101
OC3_2000m	OC3_2000m_contig_2860513	3325	113_81	Planctomycetota	1	None	Planctomycetota	18.0488	0.969323	0.00428164
OC3_500m	OC3_500m_contig_3607597	3167	113_81	Planctomycetota	1	None	Planctomycetota	19.3795	1	0.00593988
OC6_3000m	OC6_3000m_contig_519710	10062	113_82	Proteobacteria	1	d__Bacteria;p__Proteobacteria;c__Alphaproteobacteria;o__Rhodospirillales;f__UBA2165;g__GCA-2687515;s__	Proteobacteria	13.1825	0.99682	0.00309903
OC6_2000m	OC6_2000m_contig_5316144	6375	113_82	Proteobacteria	0.8	d__Bacteria;p__Proteobacteria;c__Alphaproteobacteria;o__Rhodospirillales;f__UBA2165;g__GCA-2687515;s__	Proteobacteria	10.5497	0.999686	0.0021653
OC6_4000m	OC6_4000m_contig_124067	5899	113_82	Proteobacteria	0.875	None	Proteobacteria	14.7311	0.998983	0.00292408
OC3_2000m	OC3_2000m_contig_2034264	3501	113_82	Proteobacteria	0.8	None	Proteobacteria	9.68666	0.982576	0.00229792
OC6_1000m	OC6_1000m_contig_2142774	3129	113_82	Proteobacteria	1	None	Proteobacteria	4.45921	0.946948	0.00400931
OC3_3000m	OC3_3000m_contig_3282140	14184	113_83	Proteobacteria	0.833333	d__Bacteria;p__Proteobacteria;c__Alphaproteobacteria;o__GCA-2731375;f__GCA-2731375;g__GCA-2731375;s__	Proteobacteria	18.0992	1	0.00465076
OC6_3000m	OC6_3000m_contig_1343727	11436	113_83	Proteobacteria	0.933333	None	Proteobacteria	14.673	0.998688	0.00344942
OC6_4000m	OC6_4000m_contig_4016297	8104	113_83	Proteobacteria	0.888889	None	Proteobacteria	10.0958	1	0.00200399
OC6_500m	OC6_500m_contig_3522256	16165	113_84	Proteobacteria	0.904762	d__Bacteria;p__Proteobacteria;c__Alphaproteobacteria;o__GCA-2731375;f__GCA-2731375;g__GCA-2731375;s__	Proteobacteria	17.4033	0.99734	0.00832481
OC3_500m	OC3_500m_contig_2421506	15584	113_84	Proteobacteria	0.9	None	Proteobacteria	16.2624	1	0.00498447
OC3_150m	OC3_150m_contig_665143	11670	113_84	Proteobacteria	0.928571	d__Bacteria;p__Proteobacteria;c__Alphaproteobacteria;o__GCA-2731375;f__GCA-2731375;g__GCA-2731375;s__	Proteobacteria	22.8464	0.997772	0.00793867
OC3_1000m	OC3_1000m_contig_54858	10094	113_84	Proteobacteria	0.923077	None	Proteobacteria	12.6253	0.998811	0.0041011
OC6_1000m	OC6_1000m_contig_1428983	7154	113_84	Proteobacteria	0.818182	None	Proteobacteria	5.65663	0.981409	0.00508591
OC6_4000m	OC6_4000m_contig_2658744	3122	113_85	Proteobacteria	1	None	Proteobacteria	13.8018	1	0.00273963
OC6_4000m	OC6_4000m_contig_3646815	9125	113_86	Proteobacteria	1	None	Proteobacteria	12.0193	1	0.0023858
OC6_4000m	OC6_4000m_contig_2561890	12790	113_87	Proteobacteria	0.777778	d__Bacteria;p__Proteobacteria;c__Alphaproteobacteria;o__UBA7887;f__UBA7887;g__;s__	Proteobacteria	20.798	0.999453	0.00412836
OC6_4000m	OC6_4000m_contig_2078450	18623	113_88	Proteobacteria	0.904762	d__Bacteria;p__Proteobacteria;c__Alphaproteobacteria;o__GCA-2731375;f__GCA-2731375;g__GCA-2731375;s__	Proteobacteria	12.9514	0.997261	0.00257083
OC3_1000m	OC3_1000m_contig_2567327	8555	113_89	Proteobacteria	1	d__Bacteria;p__Proteobacteria;c__Alphaproteobacteria;o__UBA828;f__UBA828;g__PTKB01;s__PTKB01 sp002937555	Proteobacteria	12.6366	1	0.00410479
OC3_50m	OC3_50m_contig_1619528	3193	113_9	Proteobacteria	0.8	d__Bacteria;p__Proteobacteria;c__Alphaproteobacteria;o__UBA6615;f__UBA6615;g__JABJAG01;s__	Proteobacteria	10.7401	0.998434	0.00891688
OC6_500m	OC6_500m_contig_682947	3398	113_90	Proteobacteria	0.75	None	Proteobacteria	10.9227	1	0.00522484
OC6_3000m	OC6_3000m_contig_4574553	3663	113_91	Proteobacteria	0.666667	d__Bacteria;p__Proteobacteria;c__Alphaproteobacteria;o__UBA828;f__UBA828;g__PTKB01;s__	Proteobacteria	7.86593	0.995086	0.00184918
OC6_4000m	OC6_4000m_contig_3691472	6413	113_92	Proteobacteria	0.8	d__Bacteria;p__Proteobacteria;c__Alphaproteobacteria;o__UBA7887;f__UBA7887;g__;s__	Proteobacteria	20.6326	1	0.00409552
OC3_2000m	OC3_2000m_contig_1585471	4832	113_93	Myxococcota	0.555556	d__Bacteria;p__Myxococcota_A;c__UBA9160;o__UBA9160;f__SMWR01;g__JABSQX01;s__	Myxococcota	9.36288	1	0.00222111
OC6_500m	OC6_500m_contig_1805676	3799	113_94	Myxococcota	0.666667	None	Myxococcota	10.3261	0.999737	0.00493946
OC3_1000m	OC3_1000m_contig_2610306	19733	113_95	Proteobacteria	1	d__Bacteria;p__Proteobacteria;c__Gammaproteobacteria;o__Pseudomonadales;f__Pseudomonadaceae;g__Pseudomonas_E;s__Pseudomonas_E sp018827205	Proteobacteria	17.1315	0.999189	0.00556485
OC6_2000m	OC6_2000m_contig_1837846	19474	113_95	Proteobacteria	0.956522	d__Bacteria;p__Proteobacteria;c__Gammaproteobacteria;o__Pseudomonadales;f__Pseudomonadaceae;g__Pseudomonas_E;s__Pseudomonas_E sp018827205	Proteobacteria	28.9471	0.999949	0.00594132
OC6_50m	OC6_50m_contig_7156958	10350	113_95	Proteobacteria	0.923077	d__Bacteria;p__Proteobacteria;c__Gammaproteobacteria;o__Pseudomonadales;f__Pseudomonadaceae;g__Pseudomonas_E;s__Pseudomonas_E sp018827205	Proteobacteria	8.64	1	0.00596134
OC3_500m	OC3_500m_contig_3212245	9685	113_96	Proteobacteria	1	None	Proteobacteria	25.3367	0.999793	0.00776575
OC3_1000m	OC3_1000m_contig_1163	8244	113_96	Proteobacteria	1	None	Proteobacteria	13.8042	1	0.00448404
OC3_3000m	OC3_3000m_contig_271068	20349	113_97	Proteobacteria	1	None	Proteobacteria	15.3429	0.99887	0.00394251
OC3_1000m	OC3_1000m_contig_2825716	19936	113_97	Proteobacteria	1	d__Bacteria;p__Proteobacteria;c__Gammaproteobacteria;o__Pseudomonadales;f__Pseudomonadaceae;g__Pseudomonas_E;s__Pseudomonas_E paracarnis	Proteobacteria	21.0201	0.99995	0.00682799
OC3_50m	OC3_50m_contig_2239231	17715	113_97	Proteobacteria	1	None	Proteobacteria	61.077	0.999887	0.0507088
OC3_500m	OC3_500m_contig_3213817	14742	113_97	Proteobacteria	1	None	Proteobacteria	21.258	0.999729	0.00651562
OC3_150m	OC3_150m_contig_2585919	14242	113_97	Proteobacteria	1	None	Proteobacteria	19.8582	0.99347	0.00690035
OC6_3000m	OC6_3000m_contig_4794470	3729	113_98	Candidatus Handelsmanbacteria	0.25	None	unclassified	5.39564	1	0.00126844
OC6_4000m	OC6_4000m_contig_3146875	10157	113_99	Proteobacteria	0.923077	d__Bacteria;p__Proteobacteria;c__Alphaproteobacteria;o__UBA8366;f__GCA-2717185;g__MarineAlpha4-Bin1;s__MarineAlpha4-Bin1 sp002937525	Proteobacteria	16.2071	1	0.00321706
OC3_3000m	OC3_3000m_contig_2749119	5898	115_0	Myxococcota	0.833333	d__Bacteria;p__Myxococcota_A;c__UBA9160;o__UBA9160;f__UBA4427;g__UBA4427;s__	Myxococcota	7.46903	1	0.00191924
OC6_150m	OC6_150m_contig_3250002	17479	118_0	Proteobacteria	0.578947	None	Proteobacteria	9.2254	0.999256	0.00681449
OC6_2000m	OC6_2000m_contig_2218076	74900	119_0	Proteobacteria	0.966667	d__Bacteria;p__Proteobacteria;c__Gammaproteobacteria;o__Pseudomonadales;f__Pseudomonadaceae;g__Pseudomonas_E;s__Pseudomonas_E sp900187515	Proteobacteria	38.5866	0.999973	0.0079198
OC6_150m	OC6_150m_contig_2277450	13165	124_0	Planctomycetota	0.909091	d__Bacteria;p__Planctomycetota;c__Planctomycetia;o__Pirellulales;f__Pirellulaceae;g__UBA9264;s__	Planctomycetota	18.526	0.997493	0.0136845
OC6_50m	OC6_50m_contig_6325343	3138	133_0	Proteobacteria	1	None	Proteobacteria	9.2075	0.978967	0.00635289
OC6_150m	OC6_150m_contig_3566251	7273	142_0	Planctomycetota	0.5	None	Planctomycetota	8.18167	0.999313	0.00604351
OC6_150m	OC6_150m_contig_4643686	73787	143_0	Chloroflexota	0.96	d__Bacteria;p__Chloroflexota;c__Dehalococcoidia;o__UBA1151;f__UBA1151;g__GCA-2730555;s__	Chloroflexota	39.6318	0.999986	0.0292746
OC6_50m	OC6_50m_contig_3904006	3761	155_0	Proteobacteria	1	None	Proteobacteria	6.29078	1	0.00434044
OC6_50m	OC6_50m_contig_5892303	3719	156_0	Proteobacteria	1	d__Bacteria;p__Proteobacteria;c__Alphaproteobacteria;o__Puniceispirillales;f__Puniceispirillaceae;g__UBA8309;s__UBA8309 sp016780765	Proteobacteria	8.69655	0.99758	0.00600036
OC3_150m	OC3_150m_contig_2504830	3601	160_0	Planctomycetota	0.75	d__Bacteria;p__Planctomycetota;c__Planctomycetia;o__Planctomycetales;f__Planctomycetaceae;g__;s__	Planctomycetota	7.02579	1	0.00244133
OC3_150m	OC3_150m_contig_3904165	3038	162_0	Planctomycetota	0.666667	d__Bacteria;p__Planctomycetota;c__Planctomycetia;o__Planctomycetales;f__Planctomycetaceae;g__Fuerstia;s__	Planctomycetota	7.31475	1	0.00254174
OC3_150m	OC3_150m_contig_43712	4015	163_0	Proteobacteria	0.714286	d__Bacteria;p__Proteobacteria;c__Alphaproteobacteria;o__Rhodobacterales;f__Rhodobacteraceae;g__CABZJG01;s__	Proteobacteria	4.72342	0.993275	0.0016413
OC6_150m	OC6_150m_contig_1527765	3576	167_0	Gemmatimonadota	0.8	d__Bacteria;p__Latescibacterota;c__UBA2968;o__UBA8231;f__UBA8231;g__;s__	Gemmatimonadota	9.42178	1	0.00695954
OC6_50m	OC6_50m_contig_6525395	4011	175_0	Proteobacteria	0.666667	d__Bacteria;p__Verrucomicrobiota;c__Verrucomicrobiae;o__Opitutales;f__DSM-45221;g__UBA7441;s__	Proteobacteria	17.1847	1	0.0118569
OC3_3000m	OC3_3000m_contig_3049496	11827	179_0	Proteobacteria	0.923077	None	Proteobacteria	16.0483	0.997041	0.00412377
OC6_150m	OC6_150m_contig_1542483	3632	180_0	Proteobacteria	0.6	None	Proteobacteria	9.61315	0.973568	0.00710091
OC6_50m	OC6_50m_contig_5844962	5157	185_0	Proteobacteria	1	None	Proteobacteria	20.7212	1	0.014297
OC6_50m	OC6_50m_contig_6788392	11602	186_0	Proteobacteria	1	None	Proteobacteria	25.8587	0.983882	0.0178417
OC3_1000m	OC3_1000m_contig_937250	4472	187_0	Proteobacteria	0.666667	d__Bacteria;p__Proteobacteria;c__Gammaproteobacteria;o__Pseudomonadales;f__Porticoccaceae;g__HTCC2207;s__HTCC2207 sp018607525	Proteobacteria	8.13559	0.999553	0.0026427
OC3_3000m	OC3_3000m_contig_1968238	18202	190_0	Candidatus Hydrogenedentes	0.733333	d__Bacteria;p__Hydrogenedentota;c__Hydrogenedentia;o__Hydrogenedentiales;f__GCA-2746185;g__DTSJ01;s__	Candidatus Hydrogenedentes	15.4905	0.99967	0.00398044
OC3_50m	OC3_50m_contig_5291566	11136	192_0	Proteobacteria	1	d__Bacteria;p__Proteobacteria;c__Alphaproteobacteria;o__TMED109;f__TMED109;g__TMED109;s__	Proteobacteria	39.0999	1	0.0324624
OC6_4000m	OC6_4000m_contig_2799357	29092	197_0	Proteobacteria	0.513514	d__Bacteria;p__Proteobacteria;c__Alphaproteobacteria;o__UBA7887;f__UBA7887;g__;s__	Proteobacteria	11.8287	0.997766	0.00234796
OC6_50m	OC6_50m_contig_310044	6542	201_0	Proteobacteria	1	None	Proteobacteria	11.857	1	0.00818097
OC6_50m	OC6_50m_contig_5013170	5320	204_0	Verrucomicrobiota	1	None	Verrucomicrobiota	10.8638	0.993421	0.00749571
OC6_50m	OC6_50m_contig_7313255	4436	208_0	None	1	d__Bacteria;p__SAR324;c__SAR324;o__SAR324;f__NAC60-12;g__JCVI-SCAAA005;s__JCVI-SCAAA005 sp000224765	unclassified	13.0441	0.996168	0.00900003
OC3_3000m	OC3_3000m_contig_578275	87155	209_0	None	0.768293	d__Bacteria;p__Desulfobacterota_B;c__Binatia;o__UBA12015;f__UBA12015;g__UBA12015;s__	Proteobacteria	15.0727	0.999667	0.00387309
OC6_150m	OC6_150m_contig_5196259	7887	210_0	Nitrospinota	0.8	d__Bacteria;p__UBA8248;c__UBA8248;o__UBA8248;f__UBA3496;g__UBA3496;s__	Nitrospinota	12.1048	0.99683	0.00894141
OC6_150m	OC6_150m_contig_5575784	5547	211_0	Proteobacteria	0.833333	None	Proteobacteria	11.1332	0.99982	0.00822373
OC6_150m	OC6_150m_contig_5636723	7483	212_0	Proteobacteria	0.857143	d__Bacteria;p__Proteobacteria;c__Gammaproteobacteria;o__HK1;f__HK1;g__;s__	Proteobacteria	10.1011	1	0.0074613
OC6_150m	OC6_150m_contig_643887	30559	213_0	Proteobacteria	0.633333	None	Proteobacteria	12.3491	1	0.00912186
OC6_3000m	OC6_3000m_contig_711323	75946	215_0	Acidobacteriota	0.333333	d__Bacteria;p__Acidobacteriota;c__Thermoanaerobaculia;o__UBA5704;f__;g__;s__	Acidobacteriota	12.4114	0.999803	0.00291776
OC3_3000m	OC3_3000m_contig_1676989	125461	216_0	Proteobacteria	0.741667	d__Bacteria;p__Proteobacteria;c__Gammaproteobacteria;o__Pseudomonadales;f__HTCC2089;g__GCA-002726655;s__	Proteobacteria	30.9681	0.999968	0.00795755
OC6_50m	OC6_50m_contig_4363643	12273	219_0	Proteobacteria	1	None	Proteobacteria	11.7741	1	0.0081238
OC6_4000m	OC6_4000m_contig_3977855	8636	not clustered	Proteobacteria	0.625	None	Proteobacteria	15.5059	0.999884	0.00307788
OC6_150m	OC6_150m_contig_236184	8633	not clustered	Proteobacteria	0.363636	None	Proteobacteria	19.9586	1	0.0147428
OC6_3000m	OC6_3000m_contig_3544485	8550	not clustered	Proteobacteria	0.5	None	Proteobacteria	15.4092	0.992281	0.00362249
OC3_3000m	OC3_3000m_contig_3544718	8433	not clustered	Proteobacteria	0.444444	None	Proteobacteria	18.7647	0.999881	0.00482177
OC6_1000m	OC6_1000m_contig_1707945	5990	not clustered	Proteobacteria	0.375	None	Proteobacteria	5.48801	0.981469	0.00493431
OC6_2000m	OC6_2000m_contig_529571	5492	not clustered	Proteobacteria	0.5	None	Proteobacteria	10.6069	1	0.00217704
OC6_2000m	OC6_2000m_contig_1711276	4382	not clustered	Proteobacteria	0.666667	None	Proteobacteria	7.86011	0.999772	0.00161327
OC3_150m	OC3_150m_contig_2553231	4247	not clustered	Proteobacteria	0.6	d__Bacteria;p__Proteobacteria;c__Alphaproteobacteria;o__GCA-2731375;f__GCA-2731375;g__GCA-2731375;s__	Proteobacteria	18.9544	0.999529	0.00658628
OC3_150m	OC3_150m_contig_1498800	4155	not clustered	Proteobacteria	0.4	None	Proteobacteria	14.7803	1	0.00513586
OC3_500m	OC3_500m_contig_3585660	4123	not clustered	Proteobacteria	0.75	None	Proteobacteria	11.959	0.997817	0.00366546
OC3_1000m	OC3_1000m_contig_4483973	3688	not clustered	Proteobacteria	0.5	None	Proteobacteria	12.7578	0.988069	0.00414413
OC6_500m	OC6_500m_contig_4852905	3315	not clustered	Proteobacteria	0.4	d__Bacteria;p__Proteobacteria;c__Alphaproteobacteria;o__GCA-2731375;f__GCA-2731375;g__GCA-2731375;s__	Proteobacteria	18.3194	0.93816	0.00876303
OC3_1000m	OC3_1000m_contig_712010	3004	not clustered	Proteobacteria	0.666667	None	Proteobacteria	11.4355	0.98968	0.00371462

## Sheet: Table S4
sample	scaffold_name	scaffold_len	coverage_mean	coverage_breadth	urec_containing_scaffold	amoa_containing_scaffold	reca_containing_scaffold
OC3_1000m	OC3_1000m_contig_1002610	1629	28.0845	0.948435	Yes
OC3_1000m	OC3_1000m_contig_1009487	1457	6.00153	1	Yes
OC3_1000m	OC3_1000m_contig_1010673	2915	25.8984	0.999314			Yes
OC3_1000m	OC3_1000m_contig_1015906	1360	6.29421	0.951471		Yes
OC3_1000m	OC3_1000m_contig_1022927	6244	50.1316	0.99984	Yes
OC3_1000m	OC3_1000m_contig_1023025	33262	19.236	1			Yes
OC3_1000m	OC3_1000m_contig_1031662	1212	7.0678	1			Yes
OC3_1000m	OC3_1000m_contig_1042834	1659	5.62956	0.986739			Yes
OC3_1000m	OC3_1000m_contig_1046055	2124	5.54306	1			Yes
OC3_1000m	OC3_1000m_contig_1067165	1147	31.319	0.993025			Yes
OC3_1000m	OC3_1000m_contig_1084930	1213	80.0743	0.999176	Yes
OC3_1000m	OC3_1000m_contig_1085437	1203	25.4986	1			Yes
OC3_1000m	OC3_1000m_contig_1089607	2921	11.9246	0.98391	Yes
OC3_1000m	OC3_1000m_contig_1094031	1035	11.2282	1			Yes
OC3_1000m	OC3_1000m_contig_1107156	1497	7.9124	1			Yes
OC3_1000m	OC3_1000m_contig_1116010	1053	8.56146	0.967711			Yes
OC3_1000m	OC3_1000m_contig_1117830	2534	11.1477	1			Yes
OC3_1000m	OC3_1000m_contig_1124982	7874	333.066	0.998476			Yes
OC3_1000m	OC3_1000m_contig_1129722	2166	6.63294	1			Yes
OC3_1000m	OC3_1000m_contig_1130841	1015	2.98266	0.989163			Yes
OC3_1000m	OC3_1000m_contig_1145135	3787	91.5755	0.999736	Yes
OC3_1000m	OC3_1000m_contig_1150279	3952	12.752	1	Yes
OC3_1000m	OC3_1000m_contig_1156320	2837	6.81764	1			Yes
OC3_1000m	OC3_1000m_contig_116033	2123	33.741	0.994348			Yes
OC3_1000m	OC3_1000m_contig_1163	8244	14.136	1	Yes
OC3_1000m	OC3_1000m_contig_1165982	11786	13.2123	0.999745	Yes
OC3_1000m	OC3_1000m_contig_1201634	6966	15.7424	0.990525			Yes
OC3_1000m	OC3_1000m_contig_1204143	2772	119.459	0.996753			Yes
OC3_1000m	OC3_1000m_contig_1205662	1724	7.07942	1			Yes
OC3_1000m	OC3_1000m_contig_1208322	6746	102.705	1			Yes
OC3_1000m	OC3_1000m_contig_1211951	11049	423.183	1	Yes
OC3_1000m	OC3_1000m_contig_1224291	9364	23.8763	0.999786		Yes
OC3_1000m	OC3_1000m_contig_1230008	10600	12.9576	0.998585			Yes
OC3_1000m	OC3_1000m_contig_1233353	1280	6.08761	1			Yes
OC3_1000m	OC3_1000m_contig_1233859	4195	99.2136	0.982598			Yes
OC3_1000m	OC3_1000m_contig_1237567	1345	25.3331	0.993309			Yes
OC3_1000m	OC3_1000m_contig_1301940	5085	8.97102	1			Yes
OC3_1000m	OC3_1000m_contig_1313183	3628	16.3068	0.998071	Yes
OC3_1000m	OC3_1000m_contig_1325708	1555	14.5125	1			Yes
OC3_1000m	OC3_1000m_contig_1342183	1409	14.7037	0.991483	Yes
OC3_1000m	OC3_1000m_contig_1343963	290156	19.3527	0.999697	Yes
OC3_1000m	OC3_1000m_contig_1350980	5239	20.4573	0.997519			Yes
OC3_1000m	OC3_1000m_contig_135841	6883	172.123	0.999855	Yes
OC3_1000m	OC3_1000m_contig_1376092	4141	6.38361	1			Yes
OC3_1000m	OC3_1000m_contig_1389386	9955	39.8667	1	Yes
OC3_1000m	OC3_1000m_contig_1389432	1632	98.056	0.995711			Yes
OC3_1000m	OC3_1000m_contig_1396435	4695	286.507	1			Yes
OC3_1000m	OC3_1000m_contig_1409494	7340	14.3882	0.999183	Yes
OC3_1000m	OC3_1000m_contig_1410612	10387	12.451	0.998748			Yes
OC3_1000m	OC3_1000m_contig_1413434	1505	8.65166	0.976744	Yes
OC3_1000m	OC3_1000m_contig_1413878	146554	158.652	1			Yes
OC3_1000m	OC3_1000m_contig_142503	1199	132.807	0.999166			Yes
OC3_1000m	OC3_1000m_contig_1428650	2192	105.557	1	Yes
OC3_1000m	OC3_1000m_contig_1451765	8365	73.3391	0.999163	Yes
OC3_1000m	OC3_1000m_contig_1454824	4730	7.97227	1			Yes
OC3_1000m	OC3_1000m_contig_1479437	1459	5.32162	0.992461			Yes
OC3_1000m	OC3_1000m_contig_1483129	2691	65.2035	1			Yes
OC3_1000m	OC3_1000m_contig_1484352	20226	42.9382	0.99911			Yes
OC3_1000m	OC3_1000m_contig_1490297	2837	6.84779	1	Yes
OC3_1000m	OC3_1000m_contig_1496442	2636	7.78681	1			Yes
OC3_1000m	OC3_1000m_contig_1529609	4377	27.4582	0.997258			Yes
OC3_1000m	OC3_1000m_contig_1543446	2271	50.9599	0.99956			Yes
OC3_1000m	OC3_1000m_contig_1548012	229235	137.123	0.999996	Yes
OC3_1000m	OC3_1000m_contig_1549089	10382	51.551	1			Yes
OC3_1000m	OC3_1000m_contig_1583854	16472	17.8152	0.997329			Yes
OC3_1000m	OC3_1000m_contig_1606255	2446	5.20732	0.997956			Yes
OC3_1000m	OC3_1000m_contig_1611944	1135	6.07919	0.990308	Yes
OC3_1000m	OC3_1000m_contig_1624021	1005	163.598	1	Yes
OC3_1000m	OC3_1000m_contig_1632599	2654	7.03195	0.998116			Yes
OC3_1000m	OC3_1000m_contig_1646541	1592	4.52288	0.969221			Yes
OC3_1000m	OC3_1000m_contig_1646692	1321	244.783	0.993944	Yes
OC3_1000m	OC3_1000m_contig_1656868	1310	13.981	1			Yes
OC3_1000m	OC3_1000m_contig_1668344	1083	5.79207	1			Yes
OC3_1000m	OC3_1000m_contig_1695125	1645	13.208	1	Yes
OC3_1000m	OC3_1000m_contig_1712013	1950	27.7706	1	Yes
OC3_1000m	OC3_1000m_contig_1718028	10361	30.3536	0.999421	Yes
OC3_1000m	OC3_1000m_contig_1735929	1038	181.681	1	Yes
OC3_1000m	OC3_1000m_contig_1740955	2885	8.74516	1			Yes
OC3_1000m	OC3_1000m_contig_1771564	3339	8.94073	1			Yes
OC3_1000m	OC3_1000m_contig_1773234	16152	52.9298	1			Yes
OC3_1000m	OC3_1000m_contig_1783663	1475	6.0966	0.990509			Yes
OC3_1000m	OC3_1000m_contig_18188	7281	90.4065	0.999863	Yes
OC3_1000m	OC3_1000m_contig_1822062	1860	29.7813	1			Yes
OC3_1000m	OC3_1000m_contig_1822888	1706	14.0276	0.984174			Yes
OC3_1000m	OC3_1000m_contig_1828857	2443	16.01	1			Yes
OC3_1000m	OC3_1000m_contig_1853383	2061	58.3527	1	Yes
OC3_1000m	OC3_1000m_contig_1853792	7131	63.1875	1	Yes
OC3_1000m	OC3_1000m_contig_1856517	1922	23.1428	1			Yes
OC3_1000m	OC3_1000m_contig_1866302	2083	28.2002	0.99952	Yes
OC3_1000m	OC3_1000m_contig_188681	9559	25.1592	0.999791			Yes
OC3_1000m	OC3_1000m_contig_1900618	9137	20.6762	0.999562	Yes
OC3_1000m	OC3_1000m_contig_1910340	8841	98.0781	0.999548	Yes
OC3_1000m	OC3_1000m_contig_1910408	36807	15.2976	1			Yes
OC3_1000m	OC3_1000m_contig_1933882	1801	8.96184	1			Yes
OC3_1000m	OC3_1000m_contig_1937519	1066	4.86354	1			Yes
OC3_1000m	OC3_1000m_contig_1942635	6631	7.45672	1	Yes
OC3_1000m	OC3_1000m_contig_1955777	2618	19.4441	0.960657			Yes
OC3_1000m	OC3_1000m_contig_1981461	7581	12.7216	0.99723	Yes
OC3_1000m	OC3_1000m_contig_1989751	1158	22.0972	1			Yes
OC3_1000m	OC3_1000m_contig_2002769	7580	29.3067	1			Yes
OC3_1000m	OC3_1000m_contig_20461	103637	84.6532	1			Yes
OC3_1000m	OC3_1000m_contig_2048026	1540	4.43813	1			Yes
OC3_1000m	OC3_1000m_contig_2050264	9641	11.424	0.997718			Yes
OC3_1000m	OC3_1000m_contig_2065342	2597	6.26441	1			Yes
OC3_1000m	OC3_1000m_contig_2143019	2701	7.75461	0.99963			Yes
OC3_1000m	OC3_1000m_contig_2144775	1001	13.9318	0.997003	Yes
OC3_1000m	OC3_1000m_contig_2157456	65255	17.6889	0.999985			Yes
OC3_1000m	OC3_1000m_contig_2192084	1264	8.60952	1			Yes
OC3_1000m	OC3_1000m_contig_2196723	1047	61.1237	1			Yes
OC3_1000m	OC3_1000m_contig_2214978	1327	4.11725	0.988696			Yes
OC3_1000m	OC3_1000m_contig_2216167	18828	27.3835	1			Yes
OC3_1000m	OC3_1000m_contig_2223466	2509	10.6961	1	Yes
OC3_1000m	OC3_1000m_contig_2241093	7818	50.3315	0.999872			Yes
OC3_1000m	OC3_1000m_contig_2255095	11821	19.4063	0.999915	Yes
OC3_1000m	OC3_1000m_contig_2266698	1685	15.0443	1			Yes
OC3_1000m	OC3_1000m_contig_2269647	1099	4.79874	1	Yes
OC3_1000m	OC3_1000m_contig_228339	1603	14.3414	1	Yes
OC3_1000m	OC3_1000m_contig_2292127	47263	39.605	1			Yes
OC3_1000m	OC3_1000m_contig_2307292	7374	42.9669	1			Yes
OC3_1000m	OC3_1000m_contig_2310204	7020	66.7058	0.999858			Yes
OC3_1000m	OC3_1000m_contig_2314120	2075	8.27636	0.999518			Yes
OC3_1000m	OC3_1000m_contig_2325777	1315	14.8532	0.99924			Yes
OC3_1000m	OC3_1000m_contig_2333500	2566	9.83733	1	Yes
OC3_1000m	OC3_1000m_contig_2335611	1741	5.10685	1	Yes
OC3_1000m	OC3_1000m_contig_2352754	1004	30.3817	0.999004			Yes
OC3_1000m	OC3_1000m_contig_2356863	2090	129.079	1	Yes
OC3_1000m	OC3_1000m_contig_2362877	4237	62.8936	1			Yes
OC3_1000m	OC3_1000m_contig_2381921	1059	299.272	1			Yes
OC3_1000m	OC3_1000m_contig_2411239	1684	6.07301	1			Yes
OC3_1000m	OC3_1000m_contig_2417823	1246	6.30292	1	Yes
OC3_1000m	OC3_1000m_contig_2434860	4184	25.0139	0.998805			Yes
OC3_1000m	OC3_1000m_contig_2442945	1181	6.25703	1			Yes
OC3_1000m	OC3_1000m_contig_2446002	2188	9.579	0.990402			Yes
OC3_1000m	OC3_1000m_contig_2452848	11400	19.8145	0.992895			Yes
OC3_1000m	OC3_1000m_contig_2503006	17378	20.6375	1	Yes
OC3_1000m	OC3_1000m_contig_2529443	1111	27.0739	0.9982			Yes
OC3_1000m	OC3_1000m_contig_2530264	1995	6.53388	1	Yes
OC3_1000m	OC3_1000m_contig_2530618	15693	20.2561	0.997897			Yes
OC3_1000m	OC3_1000m_contig_2535888	1547	7.25626	1	Yes
OC3_1000m	OC3_1000m_contig_2552827	2321	6.98618	0.982335	Yes
OC3_1000m	OC3_1000m_contig_2567327	8555	13.356	1	Yes
OC3_1000m	OC3_1000m_contig_2576407	4834	265.07	1	Yes
OC3_1000m	OC3_1000m_contig_258340	1140	18.3333	0.933333	Yes
OC3_1000m	OC3_1000m_contig_2589047	1366	8.77632	1			Yes
OC3_1000m	OC3_1000m_contig_2592952	4585	11.5779	0.999782			Yes
OC3_1000m	OC3_1000m_contig_2610306	19733	18.3196	1	Yes
OC3_1000m	OC3_1000m_contig_2620000	4152	17.8418	0.999518			Yes
OC3_1000m	OC3_1000m_contig_2623424	4543	4.93421	0.995157			Yes
OC3_1000m	OC3_1000m_contig_2626107	1130	3.21327	1			Yes
OC3_1000m	OC3_1000m_contig_2632519	2967	8.32268	0.999326			Yes
OC3_1000m	OC3_1000m_contig_2636350	1683	11.5023	0.995247	Yes
OC3_1000m	OC3_1000m_contig_2675962	1175	19.2341	1			Yes
OC3_1000m	OC3_1000m_contig_2703467	3253	28.5946	1			Yes
OC3_1000m	OC3_1000m_contig_2740389	12251	19.3871	0.999837			Yes
OC3_1000m	OC3_1000m_contig_2741036	2562	89.1256	1			Yes
OC3_1000m	OC3_1000m_contig_2759005	82809	38.3183	0.999614			Yes
OC3_1000m	OC3_1000m_contig_2761117	1537	114.792	1			Yes
OC3_1000m	OC3_1000m_contig_2765009	3972	10.2977	0.994965			Yes
OC3_1000m	OC3_1000m_contig_276989	27078	12.3166	1			Yes
OC3_1000m	OC3_1000m_contig_2796643	1671	25.1591	0.994614			Yes
OC3_1000m	OC3_1000m_contig_2809709	32667	18.8942	0.999816			Yes
OC3_1000m	OC3_1000m_contig_2817748	16202	43.9612	0.995433			Yes
OC3_1000m	OC3_1000m_contig_2825716	19936	21.7163	1	Yes
OC3_1000m	OC3_1000m_contig_283495	1238	6.66544	1			Yes
OC3_1000m	OC3_1000m_contig_2835965	4611	10.599	0.998699			Yes
OC3_1000m	OC3_1000m_contig_2871337	1413	11.7395	1	Yes
OC3_1000m	OC3_1000m_contig_2900163	2456	32.0707	1			Yes
OC3_1000m	OC3_1000m_contig_2914103	1138	13.4211	0.998243			Yes
OC3_1000m	OC3_1000m_contig_2918540	1006	1046.54	1			Yes
OC3_1000m	OC3_1000m_contig_2925096	5241	30.8248	0.999809	Yes
OC3_1000m	OC3_1000m_contig_2925437	2111	9.8052	1	Yes
OC3_1000m	OC3_1000m_contig_2949039	5369	13.105	0.998696			Yes
OC3_1000m	OC3_1000m_contig_2988763	3665	17.9178	1	Yes
OC3_1000m	OC3_1000m_contig_2993712	16099	14.9239	1			Yes
OC3_1000m	OC3_1000m_contig_2995688	5514	26.8531	1	Yes
OC3_1000m	OC3_1000m_contig_2999502	21319	13.651	1			Yes
OC3_1000m	OC3_1000m_contig_3007827	1605	18.9711	1	Yes
OC3_1000m	OC3_1000m_contig_3023232	1437	26.7622	0.989562			Yes
OC3_1000m	OC3_1000m_contig_3025317	1755	14.395	0.975499			Yes
OC3_1000m	OC3_1000m_contig_303411	1216	6.49625	1			Yes
OC3_1000m	OC3_1000m_contig_3039399	7432	13.464	1			Yes
OC3_1000m	OC3_1000m_contig_3076898	36120	15.4363	1			Yes
OC3_1000m	OC3_1000m_contig_3087907	6984	147.441	1			Yes
OC3_1000m	OC3_1000m_contig_3100010	2124	6.49493	1	Yes
OC3_1000m	OC3_1000m_contig_3101775	4481	24.8485	0.99152			Yes
OC3_1000m	OC3_1000m_contig_3109890	8008	74.7891	1			Yes
OC3_1000m	OC3_1000m_contig_3115015	2637	7.81102	0.993174			Yes
OC3_1000m	OC3_1000m_contig_3153064	9714	13.8779	0.997838			Yes
OC3_1000m	OC3_1000m_contig_3159964	2644	16.3156	0.998109			Yes
OC3_1000m	OC3_1000m_contig_317066	1167	6.40413	1			Yes
OC3_1000m	OC3_1000m_contig_3177418	1636	5.44213	1			Yes
OC3_1000m	OC3_1000m_contig_3184589	34978	82.2863	1			Yes
OC3_1000m	OC3_1000m_contig_3195936	1170	8.3451	0.994872	Yes
OC3_1000m	OC3_1000m_contig_3199928	17704	157.484	1			Yes
OC3_1000m	OC3_1000m_contig_3216716	1693	32.232	1			Yes
OC3_1000m	OC3_1000m_contig_3229926	3687	11.6508	0.999186			Yes
OC3_1000m	OC3_1000m_contig_3233897	16061	14.9803	0.996264			Yes
OC3_1000m	OC3_1000m_contig_3241992	6478	19.5736	0.999691			Yes
OC3_1000m	OC3_1000m_contig_3243989	3314	18.3815	1			Yes
OC3_1000m	OC3_1000m_contig_3250201	7904	147.55	0.995951			Yes
OC3_1000m	OC3_1000m_contig_3253573	1418	14.2768	1	Yes
OC3_1000m	OC3_1000m_contig_3259573	2751	11.0873	1			Yes
OC3_1000m	OC3_1000m_contig_3260324	1392	42.0097	1	Yes
OC3_1000m	OC3_1000m_contig_3261706	1692	10.7691	1			Yes
OC3_1000m	OC3_1000m_contig_326354	1119	10.9794	1	Yes
OC3_1000m	OC3_1000m_contig_3269975	5083	63.9745	1			Yes
OC3_1000m	OC3_1000m_contig_3272693	3836	92.4655	1			Yes
OC3_1000m	OC3_1000m_contig_3276135	123314	153.548	1	Yes
OC3_1000m	OC3_1000m_contig_3292599	7202	13.0591	0.992224	Yes
OC3_1000m	OC3_1000m_contig_3297423	1327	9.3305	0.998493	Yes
OC3_1000m	OC3_1000m_contig_3307509	151534	28.9016	0.99998	Yes
OC3_1000m	OC3_1000m_contig_333062	2661	58.7638	1			Yes
OC3_1000m	OC3_1000m_contig_3346084	3024	258.418	1	Yes
OC3_1000m	OC3_1000m_contig_3350189	1082	500.621	0.999076	Yes
OC3_1000m	OC3_1000m_contig_3362209	3316	7.00821	0.999698	Yes
OC3_1000m	OC3_1000m_contig_3371971	7381	317.766	1			Yes
OC3_1000m	OC3_1000m_contig_3375162	4447	8.51268	1			Yes
OC3_1000m	OC3_1000m_contig_3377560	1544	18.292	0.998705			Yes
OC3_1000m	OC3_1000m_contig_3389321	1181	7.74879	1			Yes
OC3_1000m	OC3_1000m_contig_3410808	4736	54.8796	1			Yes
OC3_1000m	OC3_1000m_contig_3428385	1157	2.66832	0.999136			Yes
OC3_1000m	OC3_1000m_contig_3436015	2561	6.04314	1	Yes
OC3_1000m	OC3_1000m_contig_344445	1910	79.0756	1		Yes
OC3_1000m	OC3_1000m_contig_3451811	1012	55.9292	0.995059	Yes
OC3_1000m	OC3_1000m_contig_3455655	1213	8.75729	0.995054	Yes
OC3_1000m	OC3_1000m_contig_3471738	1858	7.03337	0.999462			Yes
OC3_1000m	OC3_1000m_contig_349092	2371	63.0657	0.999157	Yes
OC3_1000m	OC3_1000m_contig_3492320	1982	7.68996	0.973764	Yes
OC3_1000m	OC3_1000m_contig_350383	1328	9.32513	1			Yes
OC3_1000m	OC3_1000m_contig_3514527	3266	58.8286	0.999388	Yes
OC3_1000m	OC3_1000m_contig_3522696	1159	15.9732	1			Yes
OC3_1000m	OC3_1000m_contig_3527849	1572	89.064	1			Yes
OC3_1000m	OC3_1000m_contig_3560349	4043	55.328	0.999753		Yes
OC3_1000m	OC3_1000m_contig_3569037	1142	5.11694	1	Yes
OC3_1000m	OC3_1000m_contig_357483	1130	5.80204	1			Yes
OC3_1000m	OC3_1000m_contig_3590465	4377	226.313	0.998629	Yes
OC3_1000m	OC3_1000m_contig_3600184	14921	15.3529	0.992695			Yes
OC3_1000m	OC3_1000m_contig_3611758	1407	68.9197	1	Yes
OC3_1000m	OC3_1000m_contig_36403	2302	105.761	1			Yes
OC3_1000m	OC3_1000m_contig_3671525	5466	74.0773	1			Yes
OC3_1000m	OC3_1000m_contig_3672506	2155	7.68279	0.979118			Yes
OC3_1000m	OC3_1000m_contig_3675821	6643	82.9365	1	Yes
OC3_1000m	OC3_1000m_contig_3691743	6300	20.393	0.999206			Yes
OC3_1000m	OC3_1000m_contig_3723489	1062	15.2325	0.949152			Yes
OC3_1000m	OC3_1000m_contig_3725652	15984	12.4113	1	Yes
OC3_1000m	OC3_1000m_contig_372610	4392	12.1973	1			Yes
OC3_1000m	OC3_1000m_contig_3747864	1027	4.74458	1			Yes
OC3_1000m	OC3_1000m_contig_375377	25585	13.6767	0.99871			Yes
OC3_1000m	OC3_1000m_contig_3755158	1448	8.85054	1	Yes
OC3_1000m	OC3_1000m_contig_375644	8395	107.558	0.999881			Yes
OC3_1000m	OC3_1000m_contig_3763322	16299	46.3663	1			Yes
OC3_1000m	OC3_1000m_contig_3781573	2382	10.8208	0.985726	Yes
OC3_1000m	OC3_1000m_contig_3796283	1356	10.9718	1			Yes
OC3_1000m	OC3_1000m_contig_3802667	2810	14.6222	0.98363			Yes
OC3_1000m	OC3_1000m_contig_3806943	1626	12.9932	1			Yes
OC3_1000m	OC3_1000m_contig_3810556	1993	13.599	0.989965	Yes
OC3_1000m	OC3_1000m_contig_3816137	1261	4.68137	1			Yes
OC3_1000m	OC3_1000m_contig_3817061	35480	37.031	0.99938			Yes
OC3_1000m	OC3_1000m_contig_3824953	12614	22.9609	1	Yes
OC3_1000m	OC3_1000m_contig_3844209	77902	22.473	0.999974			Yes
OC3_1000m	OC3_1000m_contig_3845235	19767	40.7534	1	Yes
OC3_1000m	OC3_1000m_contig_3850214	4181	13.1139	0.999282	Yes
OC3_1000m	OC3_1000m_contig_3850581	3407	11.8477	0.987379	Yes
OC3_1000m	OC3_1000m_contig_3864628	1183	56.2652	1			Yes
OC3_1000m	OC3_1000m_contig_3872674	2117	1046.02	1		Yes
OC3_1000m	OC3_1000m_contig_3875071	9697	13.5021	1	Yes
OC3_1000m	OC3_1000m_contig_3886216	1553	40.4612	1	Yes
OC3_1000m	OC3_1000m_contig_3891967	3027	43.4546	1			Yes
OC3_1000m	OC3_1000m_contig_3892506	1756	5.00249	0.986902	Yes
OC3_1000m	OC3_1000m_contig_3900354	1907	5.28913	1			Yes
OC3_1000m	OC3_1000m_contig_3913461	5001	11.2381	0.9998	Yes
OC3_1000m	OC3_1000m_contig_3916157	19414	26.679	1			Yes
OC3_1000m	OC3_1000m_contig_391750	2986	27.7549	0.999665			Yes
OC3_1000m	OC3_1000m_contig_3924025	1803	280.293	1		Yes
OC3_1000m	OC3_1000m_contig_3939933	1124	10.9969	0.991993			Yes
OC3_1000m	OC3_1000m_contig_3954452	1009	20.6822	0.997027	Yes
OC3_1000m	OC3_1000m_contig_3985518	1608	7.90055	0.988184			Yes
OC3_1000m	OC3_1000m_contig_4001147	14243	13.6743	0.999438			Yes
OC3_1000m	OC3_1000m_contig_4005860	1317	11.964	1			Yes
OC3_1000m	OC3_1000m_contig_4006749	6510	20.3036	0.999078	Yes
OC3_1000m	OC3_1000m_contig_4038667	1836	25.7794	0.998366			Yes
OC3_1000m	OC3_1000m_contig_4050091	1240	6.02385	1	Yes
OC3_1000m	OC3_1000m_contig_40568	3385	33.3122	1			Yes
OC3_1000m	OC3_1000m_contig_4061784	1010	6.69651	0.988119			Yes
OC3_1000m	OC3_1000m_contig_4063008	1078	5.63254	0.999072			Yes
OC3_1000m	OC3_1000m_contig_4063114	1508	4.4676	1			Yes
OC3_1000m	OC3_1000m_contig_4125732	2917	11.4969	0.98903			Yes
OC3_1000m	OC3_1000m_contig_4127956	1048	3.28953	1			Yes
OC3_1000m	OC3_1000m_contig_4143069	133568	20.0886	1			Yes
OC3_1000m	OC3_1000m_contig_4148710	1544	6.51578	1	Yes
OC3_1000m	OC3_1000m_contig_4172779	1659	5.96355	0.999397	Yes
OC3_1000m	OC3_1000m_contig_4177091	2919	94.6609	0.999657			Yes
OC3_1000m	OC3_1000m_contig_4188591	2209	8.06994	1			Yes
OC3_1000m	OC3_1000m_contig_4191919	13740	67.3479	1			Yes
OC3_1000m	OC3_1000m_contig_4208349	8359	8.27214	1			Yes
OC3_1000m	OC3_1000m_contig_4209086	1875	12.4672	1			Yes
OC3_1000m	OC3_1000m_contig_4209810	4121	239.011	1	Yes
OC3_1000m	OC3_1000m_contig_4221215	1505	4.24354	0.995349			Yes
OC3_1000m	OC3_1000m_contig_4223929	1011	180.358	1		Yes
OC3_1000m	OC3_1000m_contig_4231809	2833	92.5829	1			Yes
OC3_1000m	OC3_1000m_contig_4240269	1112	9.99376	0.975719			Yes
OC3_1000m	OC3_1000m_contig_4240472	2054	11.3965	0.997566	Yes
OC3_1000m	OC3_1000m_contig_4243339	1587	7.85456	1	Yes
OC3_1000m	OC3_1000m_contig_4257264	1314	12.1641	1			Yes
OC3_1000m	OC3_1000m_contig_4267353	1241	4.79468	1			Yes
OC3_1000m	OC3_1000m_contig_4281286	1139	225.073	1	Yes
OC3_1000m	OC3_1000m_contig_4281668	1291	8.78615	1	Yes
OC3_1000m	OC3_1000m_contig_4302974	3021	6.82341	1		Yes
OC3_1000m	OC3_1000m_contig_4307009	3824	19.104	0.983525			Yes
OC3_1000m	OC3_1000m_contig_4326229	14975	17.6357	0.999866			Yes
OC3_1000m	OC3_1000m_contig_4326495	1974	112.737	1	Yes
OC3_1000m	OC3_1000m_contig_4330747	1077	12.9622	0.988858			Yes
OC3_1000m	OC3_1000m_contig_4342027	1790	18.8055	0.945251	Yes
OC3_1000m	OC3_1000m_contig_4359216	8682	10.0417	0.998503		Yes
OC3_1000m	OC3_1000m_contig_4363429	1247	6.48405	1			Yes
OC3_1000m	OC3_1000m_contig_4373786	44677	58.0975	0.999933			Yes
OC3_1000m	OC3_1000m_contig_4379409	4365	246.907	1			Yes
OC3_1000m	OC3_1000m_contig_4400313	3070	6.8613	0.990554			Yes
OC3_1000m	OC3_1000m_contig_4414277	4701	18.7034	1			Yes
OC3_1000m	OC3_1000m_contig_4419475	1399	6.42274	1			Yes
OC3_1000m	OC3_1000m_contig_4429810	4087	44.2845	0.999511			Yes
OC3_1000m	OC3_1000m_contig_4444780	10538	18.2753	1			Yes
OC3_1000m	OC3_1000m_contig_4459687	1167	119.266	1	Yes
OC3_1000m	OC3_1000m_contig_4481760	68250	16.5871	0.999868			Yes
OC3_1000m	OC3_1000m_contig_4483973	3688	13.7696	0.988069	Yes
OC3_1000m	OC3_1000m_contig_4511294	1133	6.81892	1			Yes
OC3_1000m	OC3_1000m_contig_4512445	4188	9.65503	1	Yes
OC3_1000m	OC3_1000m_contig_4514475	2209	22.5847	1			Yes
OC3_1000m	OC3_1000m_contig_4530497	1045	7.98324	0.941627	Yes
OC3_1000m	OC3_1000m_contig_4536368	1825	16.6066	1			Yes
OC3_1000m	OC3_1000m_contig_4553191	2070	4.95937	0.985507			Yes
OC3_1000m	OC3_1000m_contig_4555772	2112	106.561	0.994792			Yes
OC3_1000m	OC3_1000m_contig_456415	1575	18.2028	0.994286			Yes
OC3_1000m	OC3_1000m_contig_456993	2719	60.3484	1	Yes
OC3_1000m	OC3_1000m_contig_4572833	1467	9.62491	0.97955			Yes
OC3_1000m	OC3_1000m_contig_4595205	2166	14.9568	1	Yes
OC3_1000m	OC3_1000m_contig_4618880	2891	6.7957	0.995849			Yes
OC3_1000m	OC3_1000m_contig_4625986	28351	18.0922	0.999506	Yes
OC3_1000m	OC3_1000m_contig_4652097	3545	8.35611	0.996051	Yes
OC3_1000m	OC3_1000m_contig_4654841	1245	6.93699	0.974297			Yes
OC3_1000m	OC3_1000m_contig_4668282	1875	16.6162	1			Yes
OC3_1000m	OC3_1000m_contig_4675017	1142	5.75806	1			Yes
OC3_1000m	OC3_1000m_contig_4682248	1425	7.35686	0.943158			Yes
OC3_1000m	OC3_1000m_contig_4689574	2700	15.1224	0.992963			Yes
OC3_1000m	OC3_1000m_contig_4697606	2019	9.39914	1			Yes
OC3_1000m	OC3_1000m_contig_4701229	1139	23.7674	1			Yes
OC3_1000m	OC3_1000m_contig_4701634	1020	23.569	0.995098	Yes
OC3_1000m	OC3_1000m_contig_4726562	1159	3.3885	0.962036	Yes
OC3_1000m	OC3_1000m_contig_4731384	1241	3.94592	1			Yes
OC3_1000m	OC3_1000m_contig_4742449	1462	31.2401	1			Yes
OC3_1000m	OC3_1000m_contig_4745695	1154	5.49402	0.94714	Yes
OC3_1000m	OC3_1000m_contig_4751152	1162	6.22233	1			Yes
OC3_1000m	OC3_1000m_contig_4775816	3169	10.3329	1			Yes
OC3_1000m	OC3_1000m_contig_4803941	4851	16.6556	0.992579	Yes
OC3_1000m	OC3_1000m_contig_4831722	2246	5.40029	1	Yes
OC3_1000m	OC3_1000m_contig_4836437	7376	12.8483	1			Yes
OC3_1000m	OC3_1000m_contig_4839789	1281	5.21485	1	Yes
OC3_1000m	OC3_1000m_contig_4890814	7670	1023	1			Yes
OC3_1000m	OC3_1000m_contig_4893132	1305	8.62511	1			Yes
OC3_1000m	OC3_1000m_contig_4902901	2108	31.4183	0.997154			Yes
OC3_1000m	OC3_1000m_contig_4914876	1090	16.0649	0.979816	Yes
OC3_1000m	OC3_1000m_contig_4946521	2152	6.15634	0.999535			Yes
OC3_1000m	OC3_1000m_contig_4978976	1007	5.30572	1			Yes
OC3_1000m	OC3_1000m_contig_4985871	4621	12.1183	0.996538			Yes
OC3_1000m	OC3_1000m_contig_5020020	3167	6.76467	0.983896			Yes
OC3_1000m	OC3_1000m_contig_5036705	1556	173.048	0.999357			Yes
OC3_1000m	OC3_1000m_contig_5040567	1261	37.7075	0.999207			Yes
OC3_1000m	OC3_1000m_contig_5051877	1669	15.2469	1			Yes
OC3_1000m	OC3_1000m_contig_5059875	41804	29.0302	1			Yes
OC3_1000m	OC3_1000m_contig_5070686	13040	11.4069	0.99977	Yes
OC3_1000m	OC3_1000m_contig_5101909	2263	5.43635	1			Yes
OC3_1000m	OC3_1000m_contig_5118918	13540	8.39918	0.999926	Yes
OC3_1000m	OC3_1000m_contig_5138098	2084	8.49328	0.997121	Yes
OC3_1000m	OC3_1000m_contig_5162444	1135	64.7838	0.999119			Yes
OC3_1000m	OC3_1000m_contig_5172379	2689	12.3289	0.9881	Yes
OC3_1000m	OC3_1000m_contig_5187044	1014	4.71065	0.975345			Yes
OC3_1000m	OC3_1000m_contig_5188849	1468	779.92	1		Yes
OC3_1000m	OC3_1000m_contig_5204107	1915	9.53711	0.989034			Yes
OC3_1000m	OC3_1000m_contig_5212616	1820	29.3431	0.999451			Yes
OC3_1000m	OC3_1000m_contig_5227178	1139	14.8433	1			Yes
OC3_1000m	OC3_1000m_contig_5245337	1548	29.7189	0.999354			Yes
OC3_1000m	OC3_1000m_contig_5248986	4592	28.7544	1	Yes
OC3_1000m	OC3_1000m_contig_5262	3338	36.4445	0.995806	Yes
OC3_1000m	OC3_1000m_contig_527353	3024	8.95964	0.999669			Yes
OC3_1000m	OC3_1000m_contig_5285888	1111	187.693	1	Yes
OC3_1000m	OC3_1000m_contig_5295424	6070	24.8615	0.998352			Yes
OC3_1000m	OC3_1000m_contig_5302115	2846	655.289	1		Yes
OC3_1000m	OC3_1000m_contig_5308149	18949	12.6362	1			Yes
OC3_1000m	OC3_1000m_contig_5319692	1111	3.15505	0.993699	Yes
OC3_1000m	OC3_1000m_contig_5325349	13734	15.2786	1			Yes
OC3_1000m	OC3_1000m_contig_5327771	1570	3.79577	1			Yes
OC3_1000m	OC3_1000m_contig_533835	8929	74.9282	0.989808			Yes
OC3_1000m	OC3_1000m_contig_536268	4049	24.3465	0.999753	Yes
OC3_1000m	OC3_1000m_contig_5372924	1762	5.15571	1			Yes
OC3_1000m	OC3_1000m_contig_5375438	17294	24.5758	0.997224			Yes
OC3_1000m	OC3_1000m_contig_5391409	4431	88.7519	1			Yes
OC3_1000m	OC3_1000m_contig_5404014	1051	5.33851	1	Yes
OC3_1000m	OC3_1000m_contig_5404091	1022	495.159	1			Yes
OC3_1000m	OC3_1000m_contig_54858	10094	13.6443	0.998811	Yes
OC3_1000m	OC3_1000m_contig_548840	61854	19.1202	0.999919	Yes
OC3_1000m	OC3_1000m_contig_561997	1205	42.5005	0.987552			Yes
OC3_1000m	OC3_1000m_contig_563642	4259	208.28	0.994834			Yes
OC3_1000m	OC3_1000m_contig_588615	1318	7.07192	1	Yes
OC3_1000m	OC3_1000m_contig_598735	1275	11.84	0.999216			Yes
OC3_1000m	OC3_1000m_contig_607117	1070	56.1337	0.999065			Yes
OC3_1000m	OC3_1000m_contig_615254	1192	518.102	1			Yes
OC3_1000m	OC3_1000m_contig_631531	1295	31.6009	0.998456			Yes
OC3_1000m	OC3_1000m_contig_635707	5152	10.1669	0.990295	Yes
OC3_1000m	OC3_1000m_contig_641757	2024	7.00694	0.999506			Yes
OC3_1000m	OC3_1000m_contig_675716	3099	6.05324	0.979993			Yes
OC3_1000m	OC3_1000m_contig_683599	222822	27.4225	0.999996			Yes
OC3_1000m	OC3_1000m_contig_690915	3170	126.594	1	Yes
OC3_1000m	OC3_1000m_contig_706164	1499	7.77391	1			Yes
OC3_1000m	OC3_1000m_contig_712010	3004	11.8052	1	Yes
OC3_1000m	OC3_1000m_contig_740903	1488	8.2713	0.989247	Yes
OC3_1000m	OC3_1000m_contig_747137	13840	49.1475	1			Yes
OC3_1000m	OC3_1000m_contig_778279	4984	17.3372	0.998595			Yes
OC3_1000m	OC3_1000m_contig_798296	1532	9.0398	0.999347			Yes
OC3_1000m	OC3_1000m_contig_800129	5351	43.3851	1	Yes
OC3_1000m	OC3_1000m_contig_805975	1761	5.5388	1	Yes
OC3_1000m	OC3_1000m_contig_808167	1457	8.02448	0.986273	Yes
OC3_1000m	OC3_1000m_contig_822380	1001	27.2914	0.997003			Yes
OC3_1000m	OC3_1000m_contig_823124	1607	13.8847	0.970753			Yes
OC3_1000m	OC3_1000m_contig_826844	5090	7.54413	0.999411			Yes
OC3_1000m	OC3_1000m_contig_854735	1011	4.16609	1	Yes
OC3_1000m	OC3_1000m_contig_855046	14935	15.2645	0.999933			Yes
OC3_1000m	OC3_1000m_contig_863102	1244	5.76508	0.998392			Yes
OC3_1000m	OC3_1000m_contig_865811	1579	5.63541	0.9981			Yes
OC3_1000m	OC3_1000m_contig_873466	4454	32.4477	1		Yes
OC3_1000m	OC3_1000m_contig_875777	6520	16.6405	1			Yes
OC3_1000m	OC3_1000m_contig_88302	1117	18.8645	1	Yes
OC3_1000m	OC3_1000m_contig_88411	1117	196.267	1	Yes
OC3_1000m	OC3_1000m_contig_891675	1050	5.95889	1			Yes
OC3_1000m	OC3_1000m_contig_899308	1749	3.81989	1			Yes
OC3_1000m	OC3_1000m_contig_911589	6161	9.14157	0.995942	Yes
OC3_1000m	OC3_1000m_contig_919148	4208	8.05495	1	Yes
OC3_1000m	OC3_1000m_contig_928652	1739	26.9213	1			Yes
OC3_1000m	OC3_1000m_contig_935843	1393	5.57924	1			Yes
OC3_1000m	OC3_1000m_contig_937250	4472	8.6807	0.999553	Yes
OC3_1000m	OC3_1000m_contig_938132	4040	13.1005	1	Yes
OC3_1000m	OC3_1000m_contig_968506	3075	10.6838	0.971382			Yes
OC3_1000m	OC3_1000m_contig_96876	45343	155.446	1			Yes
OC3_1000m	OC3_1000m_contig_994373	348800	19.5464	1			Yes
OC3_1000m	OC3_1000m_contig_99453	8354	13.0126	1			Yes
OC3_150m	OC3_150m_contig_1000316	1159	6.23687	1			Yes
OC3_150m	OC3_150m_contig_100221	1158	4.81448	1	Yes
OC3_150m	OC3_150m_contig_1003162	1458	188.917	1	Yes
OC3_150m	OC3_150m_contig_1012869	2818	174.901	1			Yes
OC3_150m	OC3_150m_contig_1036018	1187	4.65188	0.963774			Yes
OC3_150m	OC3_150m_contig_1040980	1591	52.4025	0.998743	Yes
OC3_150m	OC3_150m_contig_1053763	68313	35.0406	1			Yes
OC3_150m	OC3_150m_contig_1056241	1015	139.97	1			Yes
OC3_150m	OC3_150m_contig_1064622	1317	74.7344	0.958998	Yes
OC3_150m	OC3_150m_contig_1072880	6021	51.2909	0.999834			Yes
OC3_150m	OC3_150m_contig_1073358	2999	78.2657	0.995999	Yes
OC3_150m	OC3_150m_contig_1074598	2479	23.626	1			Yes
OC3_150m	OC3_150m_contig_1074623	4585	440.764	1	Yes
OC3_150m	OC3_150m_contig_1108126	1249	4.03549	1			Yes
OC3_150m	OC3_150m_contig_1114546	2188	134.581	1			Yes
OC3_150m	OC3_150m_contig_1121159	1343	4.63621	1			Yes
OC3_150m	OC3_150m_contig_1134380	11366	28.4739	0.999912			Yes
OC3_150m	OC3_150m_contig_1134537	1489	31.1949	0.999328			Yes
OC3_150m	OC3_150m_contig_11461	1988	13.1605	1			Yes
OC3_150m	OC3_150m_contig_1158369	1847	8.89805	0.997834			Yes
OC3_150m	OC3_150m_contig_1166390	13572	9.48115	0.998747			Yes
OC3_150m	OC3_150m_contig_1169053	1098	25.7605	1			Yes
OC3_150m	OC3_150m_contig_1169205	31292	76.8652	1			Yes
OC3_150m	OC3_150m_contig_1179955	1443	6.02398	1			Yes
OC3_150m	OC3_150m_contig_118363	20043	12.7874	1			Yes
OC3_150m	OC3_150m_contig_1186098	1818	15.2494	0.981298			Yes
OC3_150m	OC3_150m_contig_1193571	1205	30.945	1			Yes
OC3_150m	OC3_150m_contig_1196114	5511	38.9429	1	Yes
OC3_150m	OC3_150m_contig_1205087	1579	22.8306	1	Yes
OC3_150m	OC3_150m_contig_1216643	1760	10.3224	0.999432	Yes
OC3_150m	OC3_150m_contig_1218354	2932	7.74479	1			Yes
OC3_150m	OC3_150m_contig_1220029	1111	8.24454	1			Yes
OC3_150m	OC3_150m_contig_1223475	2097	91.5624	1	Yes
OC3_150m	OC3_150m_contig_1233446	3439	25.4178	0.996511			Yes
OC3_150m	OC3_150m_contig_1244535	1487	25.8093	0.955615			Yes
OC3_150m	OC3_150m_contig_1247108	1691	42.6548	1			Yes
OC3_150m	OC3_150m_contig_1261207	1722	9.29453	1			Yes
OC3_150m	OC3_150m_contig_1284663	1200	5.25143	0.966667	Yes
OC3_150m	OC3_150m_contig_1287028	1278	46.8209	0.989828	Yes
OC3_150m	OC3_150m_contig_129544	1263	14.9757	1			Yes
OC3_150m	OC3_150m_contig_1301256	2869	33.4465	1			Yes
OC3_150m	OC3_150m_contig_1308523	1743	6.53107	1			Yes
OC3_150m	OC3_150m_contig_1313585	1306	59.545	1		Yes
OC3_150m	OC3_150m_contig_1321997	1256	3.50633	1			Yes
OC3_150m	OC3_150m_contig_1322664	6817	43.7116	0.999853			Yes
OC3_150m	OC3_150m_contig_1326472	6945	83.7071	1	Yes
OC3_150m	OC3_150m_contig_1327505	7964	9.90927	1			Yes
OC3_150m	OC3_150m_contig_133159	1142	10.6774	0.999124			Yes
OC3_150m	OC3_150m_contig_1332046	2418	6.58774	0.998346			Yes
OC3_150m	OC3_150m_contig_1335880	5786	10.5389	1			Yes
OC3_150m	OC3_150m_contig_1339251	4665	36.4476	1	Yes
OC3_150m	OC3_150m_contig_1339326	1961	63.2065	0.99796	Yes
OC3_150m	OC3_150m_contig_1348026	3895	8.57944	1			Yes
OC3_150m	OC3_150m_contig_1376267	8656	24.5695	1			Yes
OC3_150m	OC3_150m_contig_1382604	7339	25.3331	1			Yes
OC3_150m	OC3_150m_contig_1391807	2861	5.12652	1		Yes
OC3_150m	OC3_150m_contig_1397943	2791	35.4835	1			Yes
OC3_150m	OC3_150m_contig_1425143	32045	48.8849	1	Yes
OC3_150m	OC3_150m_contig_1428243	2450	10.6817	1			Yes
OC3_150m	OC3_150m_contig_1431813	5417	15.359	1			Yes
OC3_150m	OC3_150m_contig_1437091	2017	105.31	1	Yes
OC3_150m	OC3_150m_contig_1448446	4560	281.605	1	Yes
OC3_150m	OC3_150m_contig_1481124	1077	4.68716	0.98143	Yes
OC3_150m	OC3_150m_contig_1484503	1059	3.09021	0.923513			Yes
OC3_150m	OC3_150m_contig_1497262	1395	4.59518	0.990681			Yes
OC3_150m	OC3_150m_contig_1498800	4155	17.8102	1	Yes
OC3_150m	OC3_150m_contig_1501369	10229	88.9256	1			Yes
OC3_150m	OC3_150m_contig_1508058	4130	126.52	1			Yes
OC3_150m	OC3_150m_contig_1514576	1159	34.1972	0.970664			Yes
OC3_150m	OC3_150m_contig_1519335	9148	18.9632	0.999781	Yes
OC3_150m	OC3_150m_contig_1544661	1479	37.5666	1			Yes
OC3_150m	OC3_150m_contig_1566657	1604	4.26891	1			Yes
OC3_150m	OC3_150m_contig_1598811	6669	8.96533	1			Yes
OC3_150m	OC3_150m_contig_1603307	1388	4.40388	1			Yes
OC3_150m	OC3_150m_contig_1603325	1219	10.7343	1			Yes
OC3_150m	OC3_150m_contig_1607889	29459	41.2953	0.999966	Yes
OC3_150m	OC3_150m_contig_1609010	1214	38.4887	1			Yes
OC3_150m	OC3_150m_contig_1609196	6164	11.22	1	Yes
OC3_150m	OC3_150m_contig_1609420	4704	27.8173	0.99915			Yes
OC3_150m	OC3_150m_contig_1624000	2595	18.3746	0.991137	Yes
OC3_150m	OC3_150m_contig_1630562	1091	178.355	1			Yes
OC3_150m	OC3_150m_contig_1638666	1266	37.3978	0.99921			Yes
OC3_150m	OC3_150m_contig_1649333	1213	12.6256	0.993405			Yes
OC3_150m	OC3_150m_contig_1650178	1445	7.21313	1	Yes
OC3_150m	OC3_150m_contig_1658092	20825	21.6355	1			Yes
OC3_150m	OC3_150m_contig_1662946	2156	13.9113	1			Yes
OC3_150m	OC3_150m_contig_166360	1484	17.4063	0.985849			Yes
OC3_150m	OC3_150m_contig_1683719	2188	35.0029	1			Yes
OC3_150m	OC3_150m_contig_1684606	53140	31.5322	1			Yes
OC3_150m	OC3_150m_contig_1704150	1178	51.4047	0.974533		Yes
OC3_150m	OC3_150m_contig_1707834	3594	11.3717	1			Yes
OC3_150m	OC3_150m_contig_1722666	2820	12.1659	1	Yes
OC3_150m	OC3_150m_contig_1729691	1003	12.7773	0.997009			Yes
OC3_150m	OC3_150m_contig_1738188	1998	6.04654	0.997498	Yes
OC3_150m	OC3_150m_contig_1749845	3955	49.1763	1			Yes
OC3_150m	OC3_150m_contig_1753733	14401	23.1568	1			Yes
OC3_150m	OC3_150m_contig_1756438	1732	9.94627	1			Yes
OC3_150m	OC3_150m_contig_1758096	12206	8.38885	1			Yes
OC3_150m	OC3_150m_contig_1758410	1073	5.37595	1			Yes
OC3_150m	OC3_150m_contig_178827	1792	5.27101	0.969308			Yes
OC3_150m	OC3_150m_contig_1788352	10902	28.811	1	Yes
OC3_150m	OC3_150m_contig_1789131	1298	44.608	1			Yes
OC3_150m	OC3_150m_contig_1796189	1380	12.4049	1			Yes
OC3_150m	OC3_150m_contig_1796324	1239	7.38567	0.962066	Yes
OC3_150m	OC3_150m_contig_1799378	1989	13.8586	1			Yes
OC3_150m	OC3_150m_contig_1804041	1664	20.1988	1			Yes
OC3_150m	OC3_150m_contig_1804066	9153	17.2595	0.994974			Yes
OC3_150m	OC3_150m_contig_1804664	1780	4.74785	0.979775			Yes
OC3_150m	OC3_150m_contig_180477	1650	13.3573	0.999394			Yes
OC3_150m	OC3_150m_contig_1823447	35336	19.7242	0.997566	Yes
OC3_150m	OC3_150m_contig_185224	1213	528.92	1	Yes
OC3_150m	OC3_150m_contig_1857898	4291	507.008	0.999301		Yes
OC3_150m	OC3_150m_contig_1885941	2181	23.3742	0.976616			Yes
OC3_150m	OC3_150m_contig_189406	1514	21.5235	0.997358			Yes
OC3_150m	OC3_150m_contig_189956	1311	806.169	1	Yes
OC3_150m	OC3_150m_contig_1900539	3713	60.2262	1	Yes
OC3_150m	OC3_150m_contig_1909447	1649	49.8152	0.999394	Yes
OC3_150m	OC3_150m_contig_1920833	4446	5.27933	1			Yes
OC3_150m	OC3_150m_contig_1921200	1300	10.22	1			Yes
OC3_150m	OC3_150m_contig_1928435	2187	7.96809	0.987654	Yes
OC3_150m	OC3_150m_contig_194305	1145	179.13	1	Yes
OC3_150m	OC3_150m_contig_1945593	2584	10.8032	1	Yes
OC3_150m	OC3_150m_contig_1946649	3339	19.0009	0.999101			Yes
OC3_150m	OC3_150m_contig_1959582	5700	9.6645	1			Yes
OC3_150m	OC3_150m_contig_1982242	1037	17.8997	1	Yes
OC3_150m	OC3_150m_contig_1994588	1204	107.174	1	Yes
OC3_150m	OC3_150m_contig_202633	22263	71.4199	1			Yes
OC3_150m	OC3_150m_contig_2044061	2435	17.4223	1			Yes
OC3_150m	OC3_150m_contig_2065931	1494	407.911	1	Yes
OC3_150m	OC3_150m_contig_2066871	1207	5.66414	0.999171			Yes
OC3_150m	OC3_150m_contig_2071205	1373	16.1889	1			Yes
OC3_150m	OC3_150m_contig_2072685	8433	321.084	1			Yes
OC3_150m	OC3_150m_contig_2076795	4976	40.9486	0.999799	Yes
OC3_150m	OC3_150m_contig_2097787	1267	5.78156	0.949487			Yes
OC3_150m	OC3_150m_contig_2102954	1803	9.74834	0.972823	Yes
OC3_150m	OC3_150m_contig_2105257	1950	8.97222	1			Yes
OC3_150m	OC3_150m_contig_2125459	1007	8.15403	1			Yes
OC3_150m	OC3_150m_contig_2132484	2856	802.47	1	Yes
OC3_150m	OC3_150m_contig_2132557	1029	12.0466	0.984451			Yes
OC3_150m	OC3_150m_contig_2136030	1005	40.538	1	Yes
OC3_150m	OC3_150m_contig_2136561	33015	56.7257	1			Yes
OC3_150m	OC3_150m_contig_2137825	43452	17.1485	0.998688			Yes
OC3_150m	OC3_150m_contig_2169910	7630	8.90053	1			Yes
OC3_150m	OC3_150m_contig_2176959	1020	7.53103	1			Yes
OC3_150m	OC3_150m_contig_2177653	3101	6.15249	0.994518			Yes
OC3_150m	OC3_150m_contig_2202961	1775	369.154	0.999437	Yes
OC3_150m	OC3_150m_contig_2207995	2836	143.245	1	Yes
OC3_150m	OC3_150m_contig_2215800	1052	64.531	1			Yes
OC3_150m	OC3_150m_contig_2221380	3209	8.89506	1			Yes
OC3_150m	OC3_150m_contig_2237843	2292	28.3627	0.982548			Yes
OC3_150m	OC3_150m_contig_2240312	6425	9.04239	1	Yes
OC3_150m	OC3_150m_contig_2243744	11929	10.5853	0.999832			Yes
OC3_150m	OC3_150m_contig_2261599	33171	45.8952	1			Yes
OC3_150m	OC3_150m_contig_2271729	1375	423.967	1			Yes
OC3_150m	OC3_150m_contig_2290314	1047	11.5006	0.949379			Yes
OC3_150m	OC3_150m_contig_2293863	1795	7.28571	1	Yes
OC3_150m	OC3_150m_contig_2306174	3246	33.2897	0.997535			Yes
OC3_150m	OC3_150m_contig_2323313	1147	85.344	1	Yes
OC3_150m	OC3_150m_contig_2326918	1586	5.23816	1			Yes
OC3_150m	OC3_150m_contig_232882	4670	11.8204	1			Yes
OC3_150m	OC3_150m_contig_2340740	1014	23.4271	0.948718			Yes
OC3_150m	OC3_150m_contig_2345887	1936	34.6769	0.98657			Yes
OC3_150m	OC3_150m_contig_2359296	29307	15.3458	0.999011			Yes
OC3_150m	OC3_150m_contig_2359366	1134	41.7094	1	Yes
OC3_150m	OC3_150m_contig_2397284	1039	14.5467	1			Yes
OC3_150m	OC3_150m_contig_24061	1247	10.2416	0.965517			Yes
OC3_150m	OC3_150m_contig_2407624	2617	20.285	1			Yes
OC3_150m	OC3_150m_contig_2414857	1312	6.18417	0.990854			Yes
OC3_150m	OC3_150m_contig_2432882	6633	65.0324	1			Yes
OC3_150m	OC3_150m_contig_2446289	13539	17.734	1	Yes
OC3_150m	OC3_150m_contig_245113	1748	94.6239	0.969108			Yes
OC3_150m	OC3_150m_contig_2458011	2190	5.66226	1			Yes
OC3_150m	OC3_150m_contig_2459520	25376	15.6935	0.999921			Yes
OC3_150m	OC3_150m_contig_246023	9266	11.1285	1	Yes
OC3_150m	OC3_150m_contig_2504087	14459	78.9591	0.999516			Yes
OC3_150m	OC3_150m_contig_2504830	3601	7.43842	1	Yes
OC3_150m	OC3_150m_contig_2508006	2971	112.48	0.999663	Yes
OC3_150m	OC3_150m_contig_2522835	1927	172.959	1			Yes
OC3_150m	OC3_150m_contig_253354	2971	10.9798	0.993941			Yes
OC3_150m	OC3_150m_contig_2534468	1646	13.4445	1			Yes
OC3_150m	OC3_150m_contig_2536	1154	8.66235	1			Yes
OC3_150m	OC3_150m_contig_2536695	4178	47.6981	1	Yes
OC3_150m	OC3_150m_contig_2541272	1931	58.4554	1			Yes
OC3_150m	OC3_150m_contig_2553231	4247	20.311	0.999529	Yes
OC3_150m	OC3_150m_contig_2563214	2302	19.7375	1	Yes
OC3_150m	OC3_150m_contig_2579161	3893	14.541	1			Yes
OC3_150m	OC3_150m_contig_2585919	14242	20.4437	0.99347	Yes
OC3_150m	OC3_150m_contig_2595521	16217	87.1112	1			Yes
OC3_150m	OC3_150m_contig_2611526	3947	30.4398	0.993159	Yes
OC3_150m	OC3_150m_contig_2626291	21501	41.1642	1			Yes
OC3_150m	OC3_150m_contig_2639498	8038	16.7781	1			Yes
OC3_150m	OC3_150m_contig_2644382	4737	14.6736	1			Yes
OC3_150m	OC3_150m_contig_2645343	2369	12.726	0.996623			Yes
OC3_150m	OC3_150m_contig_2658765	1700	8.06774	0.991765			Yes
OC3_150m	OC3_150m_contig_2668572	12701	10.4692	0.999921	Yes
OC3_150m	OC3_150m_contig_268338	1249	26.8326	1			Yes
OC3_150m	OC3_150m_contig_2692982	1534	4.76734	1			Yes
OC3_150m	OC3_150m_contig_2703691	2101	10.0882	1			Yes
OC3_150m	OC3_150m_contig_2711007	16212	34.8566	0.999815			Yes
OC3_150m	OC3_150m_contig_2723858	1087	5.65422	1			Yes
OC3_150m	OC3_150m_contig_27339	1005	11.5076	0.9801			Yes
OC3_150m	OC3_150m_contig_2736227	2528	734.643	1		Yes
OC3_150m	OC3_150m_contig_2747912	3759	46.465	1			Yes
OC3_150m	OC3_150m_contig_2764177	1752	14.4682	1			Yes
OC3_150m	OC3_150m_contig_2765524	1225	50.4986	0.999184			Yes
OC3_150m	OC3_150m_contig_2777385	2004	9.69957	1			Yes
OC3_150m	OC3_150m_contig_2778107	2093	4.08492	0.993311			Yes
OC3_150m	OC3_150m_contig_2804075	1844	18.7426	1			Yes
OC3_150m	OC3_150m_contig_2818463	1509	6.08977	1			Yes
OC3_150m	OC3_150m_contig_2831708	1122	64.892	1	Yes
OC3_150m	OC3_150m_contig_2833591	3000	67.213	1			Yes
OC3_150m	OC3_150m_contig_2849000	11109	298.733	1		Yes
OC3_150m	OC3_150m_contig_285201	1015	20.3549	1			Yes
OC3_150m	OC3_150m_contig_2865782	2122	6.13844	1			Yes
OC3_150m	OC3_150m_contig_2872579	1039	69.7548	1	Yes
OC3_150m	OC3_150m_contig_2901121	1627	20.9005	0.979103			Yes
OC3_150m	OC3_150m_contig_2903853	1825	250.722	1	Yes
OC3_150m	OC3_150m_contig_2915384	1000	13.5541	1			Yes
OC3_150m	OC3_150m_contig_2924829	3569	22.8944	0.99972			Yes
OC3_150m	OC3_150m_contig_2929691	10845	212.775	1			Yes
OC3_150m	OC3_150m_contig_2930496	1058	22.7059	0.992439			Yes
OC3_150m	OC3_150m_contig_2937858	2166	3.70635	1			Yes
OC3_150m	OC3_150m_contig_294192	1101	239.485	0.998184	Yes
OC3_150m	OC3_150m_contig_295047	22246	52.4178	1	Yes
OC3_150m	OC3_150m_contig_2954992	1194	23.931	0.998325	Yes
OC3_150m	OC3_150m_contig_2960332	1974	24.2495	0.994428			Yes
OC3_150m	OC3_150m_contig_2963973	1959	21.6921	1			Yes
OC3_150m	OC3_150m_contig_2970795	1640	14.3644	1			Yes
OC3_150m	OC3_150m_contig_2974253	2392	44.9487	1	Yes
OC3_150m	OC3_150m_contig_2994027	5251	320.436	1	Yes
OC3_150m	OC3_150m_contig_2994087	6607	54.4496	1			Yes
OC3_150m	OC3_150m_contig_299719	3246	6.30911	0.987677			Yes
OC3_150m	OC3_150m_contig_3004459	1259	5.60325	0.998411			Yes
OC3_150m	OC3_150m_contig_3016124	1527	205.661	1	Yes
OC3_150m	OC3_150m_contig_3020378	2064	77.3584	1	Yes
OC3_150m	OC3_150m_contig_3022655	1047	123.797	1	Yes
OC3_150m	OC3_150m_contig_3026621	18370	108.063	0.999728			Yes
OC3_150m	OC3_150m_contig_3031069	1184	7.30174	1			Yes
OC3_150m	OC3_150m_contig_3041484	1317	10.132	1			Yes
OC3_150m	OC3_150m_contig_3046936	4120	24.5889	1			Yes
OC3_150m	OC3_150m_contig_3072474	1196	97.912	0.999164	Yes
OC3_150m	OC3_150m_contig_3083091	1213	24.318	0.985985	Yes
OC3_150m	OC3_150m_contig_3089441	1534	7.2948	0.983703			Yes
OC3_150m	OC3_150m_contig_3089524	20610	160.423	1			Yes
OC3_150m	OC3_150m_contig_3099619	1031	5.92509	1			Yes
OC3_150m	OC3_150m_contig_3100553	1443	5.67827	0.981982			Yes
OC3_150m	OC3_150m_contig_310254	3034	39.4182	1	Yes
OC3_150m	OC3_150m_contig_3103436	1815	9.68769	1			Yes
OC3_150m	OC3_150m_contig_3106046	23426	20.26	0.999872			Yes
OC3_150m	OC3_150m_contig_3128054	1333	8.82756	0.975244			Yes
OC3_150m	OC3_150m_contig_313121	1554	12.9345	1			Yes
OC3_150m	OC3_150m_contig_3137595	1947	17.2248	1			Yes
OC3_150m	OC3_150m_contig_3138110	3102	49.1877	0.999678			Yes
OC3_150m	OC3_150m_contig_3148565	2665	15.7463	1			Yes
OC3_150m	OC3_150m_contig_314999	1600	51.1331	1			Yes
OC3_150m	OC3_150m_contig_315810	2006	9.38524	0.999501			Yes
OC3_150m	OC3_150m_contig_3164037	2933	7.67373	1			Yes
OC3_150m	OC3_150m_contig_3165036	1079	6.25404	1			Yes
OC3_150m	OC3_150m_contig_3168319	1637	16.5508	1			Yes
OC3_150m	OC3_150m_contig_3169008	1580	14.8783	1	Yes
OC3_150m	OC3_150m_contig_3176852	1275	6.57867	0.938039	Yes
OC3_150m	OC3_150m_contig_3182755	1021	14.1263	1			Yes
OC3_150m	OC3_150m_contig_3199242	7322	23.891	0.997269			Yes
OC3_150m	OC3_150m_contig_321216	2051	8.62809	0.999512			Yes
OC3_150m	OC3_150m_contig_3212889	3825	6.84898	1			Yes
OC3_150m	OC3_150m_contig_32405	3344	8.80964	0.999701			Yes
OC3_150m	OC3_150m_contig_3247220	2421	65.0462	1	Yes
OC3_150m	OC3_150m_contig_3250141	17965	34.8787	1			Yes
OC3_150m	OC3_150m_contig_3253532	4289	7.09978	1	Yes
OC3_150m	OC3_150m_contig_327357	13340	11.2667	1			Yes
OC3_150m	OC3_150m_contig_3281829	3471	17.5267	0.988188	Yes
OC3_150m	OC3_150m_contig_3291652	1076	7.46976	1			Yes
OC3_150m	OC3_150m_contig_3306411	8519	12.9763	1			Yes
OC3_150m	OC3_150m_contig_3306722	2389	14.9196	1			Yes
OC3_150m	OC3_150m_contig_331129	2949	8.00393	0.993218	Yes
OC3_150m	OC3_150m_contig_3313502	1401	27.0983	1			Yes
OC3_150m	OC3_150m_contig_3338917	2171	23.2331	1			Yes
OC3_150m	OC3_150m_contig_3340788	2842	685.844	1		Yes
OC3_150m	OC3_150m_contig_3358926	4051	29.3248	0.999753	Yes
OC3_150m	OC3_150m_contig_3374479	1416	12.1201	0.982345			Yes
OC3_150m	OC3_150m_contig_338122	2301	27.271	0.996958			Yes
OC3_150m	OC3_150m_contig_3393416	1215	6.35869	0.995062	Yes
OC3_150m	OC3_150m_contig_3410906	1519	224.183	1			Yes
OC3_150m	OC3_150m_contig_3421324	1559	23.0632	0.998076			Yes
OC3_150m	OC3_150m_contig_342384	16259	10.3934	1			Yes
OC3_150m	OC3_150m_contig_3435134	1213	778.706	1	Yes
OC3_150m	OC3_150m_contig_3437830	1345	4.13222	0.977695			Yes
OC3_150m	OC3_150m_contig_3442165	1026	6.29566	1			Yes
OC3_150m	OC3_150m_contig_3458488	2737	296.47	1	Yes
OC3_150m	OC3_150m_contig_3465384	1069	7.89227	0.950421			Yes
OC3_150m	OC3_150m_contig_3465392	3419	7.38085	1			Yes
OC3_150m	OC3_150m_contig_3478211	1158	7.23611	0.987047			Yes
OC3_150m	OC3_150m_contig_3479458	1437	8.44367	0.999304			Yes
OC3_150m	OC3_150m_contig_3494121	1542	6.29741	1	Yes
OC3_150m	OC3_150m_contig_3511904	1434	6.33567	0.96583			Yes
OC3_150m	OC3_150m_contig_3519407	8379	10.619	0.99642			Yes
OC3_150m	OC3_150m_contig_3527296	1189	7.47161	1			Yes
OC3_150m	OC3_150m_contig_354490	1431	5.94379	0.969252	Yes
OC3_150m	OC3_150m_contig_3545837	1183	114.867	1			Yes
OC3_150m	OC3_150m_contig_3562992	3214	16.7092	1	Yes
OC3_150m	OC3_150m_contig_3586699	2712	9.30874	1			Yes
OC3_150m	OC3_150m_contig_3588787	1304	16.9809	1			Yes
OC3_150m	OC3_150m_contig_3589992	1038	12.1937	1			Yes
OC3_150m	OC3_150m_contig_3624588	1190	49.2837	0.987395			Yes
OC3_150m	OC3_150m_contig_362743	1307	26.7407	0.977812	Yes
OC3_150m	OC3_150m_contig_3643048	26828	30.5496	0.999963			Yes
OC3_150m	OC3_150m_contig_3656696	1615	14.6505	0.998762			Yes
OC3_150m	OC3_150m_contig_3657655	1034	7.21833	1			Yes
OC3_150m	OC3_150m_contig_3658623	1006	29.2395	0.99006	Yes
OC3_150m	OC3_150m_contig_3660347	1526	86.5291	1	Yes
OC3_150m	OC3_150m_contig_3688932	2210	42.9723	1	Yes
OC3_150m	OC3_150m_contig_3690916	1829	20.0095	1	Yes
OC3_150m	OC3_150m_contig_3723658	5358	278.094	1			Yes
OC3_150m	OC3_150m_contig_372951	6495	54.4403	1	Yes
OC3_150m	OC3_150m_contig_3733838	1461	14.1808	1	Yes
OC3_150m	OC3_150m_contig_3745921	2031	27.0202	0.999015	Yes
OC3_150m	OC3_150m_contig_3752787	3530	158.382	1		Yes
OC3_150m	OC3_150m_contig_3755593	35573	11.1573	1			Yes
OC3_150m	OC3_150m_contig_3768333	6563	8.62561	1			Yes
OC3_150m	OC3_150m_contig_3774405	2563	43.9627	1			Yes
OC3_150m	OC3_150m_contig_3783558	1050	5.71222	1			Yes
OC3_150m	OC3_150m_contig_381138	17651	11.184	0.997847			Yes
OC3_150m	OC3_150m_contig_3812685	1394	10.4863	1			Yes
OC3_150m	OC3_150m_contig_3815831	18662	32.7828	0.999946			Yes
OC3_150m	OC3_150m_contig_3821649	1229	14.3392	0.938975	Yes
OC3_150m	OC3_150m_contig_3823429	1082	21.5944	1			Yes
OC3_150m	OC3_150m_contig_3842013	1267	5.51567	1			Yes
OC3_150m	OC3_150m_contig_3852880	9505	27.0384	1			Yes
OC3_150m	OC3_150m_contig_3857724	1041	7.73737	1			Yes
OC3_150m	OC3_150m_contig_3866675	1339	6.14045	1	Yes
OC3_150m	OC3_150m_contig_3873854	4519	24.2891	0.999779			Yes
OC3_150m	OC3_150m_contig_3875507	11484	39.6955	0.999739	Yes
OC3_150m	OC3_150m_contig_3882376	5652	10.8471	0.997877			Yes
OC3_150m	OC3_150m_contig_3897251	1466	66.9096	0.995907			Yes
OC3_150m	OC3_150m_contig_3904165	3038	8.02701	1	Yes
OC3_150m	OC3_150m_contig_3917838	2085	20.3406	1			Yes
OC3_150m	OC3_150m_contig_3922094	2166	15.5347	1			Yes
OC3_150m	OC3_150m_contig_3951936	2081	6.9855	0.992311			Yes
OC3_150m	OC3_150m_contig_3954660	1811	8.59543	1			Yes
OC3_150m	OC3_150m_contig_3979087	1044	8.33893	0.997126			Yes
OC3_150m	OC3_150m_contig_3979372	2323	15.0538	0.998709			Yes
OC3_150m	OC3_150m_contig_398544	8001	44.8949	1			Yes
OC3_150m	OC3_150m_contig_4003149	1977	63.1839	1	Yes
OC3_150m	OC3_150m_contig_4011154	5879	22.1208	0.996598	Yes
OC3_150m	OC3_150m_contig_4021884	2053	17.3043	1			Yes
OC3_150m	OC3_150m_contig_4026137	1499	12.4366	0.989993	Yes
OC3_150m	OC3_150m_contig_4046395	1434	95.4136	1			Yes
OC3_150m	OC3_150m_contig_4048830	1470	15.2333	1			Yes
OC3_150m	OC3_150m_contig_4073591	3855	355.397	1			Yes
OC3_150m	OC3_150m_contig_4075065	1108	11.7923	0.998195	Yes
OC3_150m	OC3_150m_contig_4076685	1360	78.838	1			Yes
OC3_150m	OC3_150m_contig_4088060	94057	47.3157	1			Yes
OC3_150m	OC3_150m_contig_4110070	1452	15.6137	1			Yes
OC3_150m	OC3_150m_contig_4113734	1425	55.0894	0.990877			Yes
OC3_150m	OC3_150m_contig_4119269	1224	4.09497	1			Yes
OC3_150m	OC3_150m_contig_4119651	2000	93.8135	1			Yes
OC3_150m	OC3_150m_contig_414849	6807	31.2229	1			Yes
OC3_150m	OC3_150m_contig_4148573	2904	9.46224	0.999656			Yes
OC3_150m	OC3_150m_contig_4152035	1330	30.9085	1	Yes
OC3_150m	OC3_150m_contig_4155158	2536	6.43839	1			Yes
OC3_150m	OC3_150m_contig_416084	2983	67.6068	1			Yes
OC3_150m	OC3_150m_contig_4181314	34953	87.5874	1			Yes
OC3_150m	OC3_150m_contig_4181417	6411	14.3289	1	Yes
OC3_150m	OC3_150m_contig_4191642	11795	13.046	1			Yes
OC3_150m	OC3_150m_contig_4195754	2710	16.8324	1	Yes
OC3_150m	OC3_150m_contig_4197746	1327	8.91844	0.990957			Yes
OC3_150m	OC3_150m_contig_4207634	1692	25.7153	1	Yes
OC3_150m	OC3_150m_contig_4220308	4153	9.24657	0.994221			Yes
OC3_150m	OC3_150m_contig_4226179	1940	38.7743	1		Yes
OC3_150m	OC3_150m_contig_422781	1546	7.20057	1			Yes
OC3_150m	OC3_150m_contig_4230250	1309	17.2865	1			Yes
OC3_150m	OC3_150m_contig_4264554	1676	9.42661	1	Yes
OC3_150m	OC3_150m_contig_42682	2703	10.0842	0.986681			Yes
OC3_150m	OC3_150m_contig_4270775	1012	25.3132	0.999012	Yes
OC3_150m	OC3_150m_contig_4272062	2325	7.46851	0.996559			Yes
OC3_150m	OC3_150m_contig_4279658	16567	20.9829	0.999577			Yes
OC3_150m	OC3_150m_contig_4297791	2675	65.924	1	Yes
OC3_150m	OC3_150m_contig_4298333	1281	20.1123	1			Yes
OC3_150m	OC3_150m_contig_4301623	4303	35.6395	1			Yes
OC3_150m	OC3_150m_contig_4305619	4648	15.7852	0.999355			Yes
OC3_150m	OC3_150m_contig_4305794	6130	80.7174	0.999511	Yes
OC3_150m	OC3_150m_contig_4307062	1057	25.9537	1			Yes
OC3_150m	OC3_150m_contig_4327724	13489	17.4953	1			Yes
OC3_150m	OC3_150m_contig_4340986	1089	292.407	1	Yes
OC3_150m	OC3_150m_contig_4341734	1500	6.20667	0.974			Yes
OC3_150m	OC3_150m_contig_4357268	1990	6.36196	1			Yes
OC3_150m	OC3_150m_contig_4361834	4772	7.05863	1	Yes
OC3_150m	OC3_150m_contig_4363484	1006	14.9486	1			Yes
OC3_150m	OC3_150m_contig_4364377	2761	24.0946	0.99674	Yes
OC3_150m	OC3_150m_contig_4366607	1965	20.4298	0.998473			Yes
OC3_150m	OC3_150m_contig_4366967	3776	651.401	1	Yes
OC3_150m	OC3_150m_contig_4367699	1000	35.1129	1			Yes
OC3_150m	OC3_150m_contig_43712	4015	4.87503	0.993275	Yes
OC3_150m	OC3_150m_contig_4388172	1848	4.95642	1			Yes
OC3_150m	OC3_150m_contig_4388860	1072	7.83839	1			Yes
OC3_150m	OC3_150m_contig_4390155	1480	13.6857	1			Yes
OC3_150m	OC3_150m_contig_439421	5091	15.6756	0.999214			Yes
OC3_150m	OC3_150m_contig_4403887	10110	14.3669	1			Yes
OC3_150m	OC3_150m_contig_4413484	2370	5.9473	1			Yes
OC3_150m	OC3_150m_contig_4419672	3172	12.362	0.982661			Yes
OC3_150m	OC3_150m_contig_4441566	1432	15.8924	1	Yes
OC3_150m	OC3_150m_contig_4444449	11526	12.282	0.994621			Yes
OC3_150m	OC3_150m_contig_4446204	7141	9.02961	0.99846			Yes
OC3_150m	OC3_150m_contig_4452033	1681	124.076	1	Yes
OC3_150m	OC3_150m_contig_4453374	19227	45.315	1			Yes
OC3_150m	OC3_150m_contig_445426	1138	102.077	1			Yes
OC3_150m	OC3_150m_contig_4454511	2300	37.2126	1			Yes
OC3_150m	OC3_150m_contig_4456045	1325	24.5243	1	Yes
OC3_150m	OC3_150m_contig_4463779	1358	7.87086	0.994109			Yes
OC3_150m	OC3_150m_contig_4465982	1819	8.68784	0.99945			Yes
OC3_150m	OC3_150m_contig_4468778	1242	16.5577	0.982287			Yes
OC3_150m	OC3_150m_contig_4471216	1768	6.16996	0.992081	Yes
OC3_150m	OC3_150m_contig_4482043	1029	5.78612	0.993197			Yes
OC3_150m	OC3_150m_contig_4488742	1587	26.4294	1		Yes
OC3_150m	OC3_150m_contig_4492936	1749	21.0294	1			Yes
OC3_150m	OC3_150m_contig_4504924	2118	9.33079	1			Yes
OC3_150m	OC3_150m_contig_4531345	1037	9.09019	1			Yes
OC3_150m	OC3_150m_contig_4541653	2900	42.9175	1			Yes
OC3_150m	OC3_150m_contig_4545436	2702	18.8264	0.959289	Yes
OC3_150m	OC3_150m_contig_4546995	2225	5.99422	1			Yes
OC3_150m	OC3_150m_contig_4559177	2048	292.989	1		Yes
OC3_150m	OC3_150m_contig_4560140	1325	7.77702	0.94717	Yes
OC3_150m	OC3_150m_contig_4588917	11620	501.586	1			Yes
OC3_150m	OC3_150m_contig_459039	1035	168.198	1	Yes
OC3_150m	OC3_150m_contig_4590943	1206	8.42235	1	Yes
OC3_150m	OC3_150m_contig_4595069	1494	21.8259	1			Yes
OC3_150m	OC3_150m_contig_4605228	1166	184.784	1	Yes
OC3_150m	OC3_150m_contig_4616470	2610	13.8602	0.99387			Yes
OC3_150m	OC3_150m_contig_4618477	5229	21.7125	1			Yes
OC3_150m	OC3_150m_contig_4625192	1348	32.5501	1			Yes
OC3_150m	OC3_150m_contig_4637299	5580	157.48	1			Yes
OC3_150m	OC3_150m_contig_4641945	2106	106.97	1	Yes
OC3_150m	OC3_150m_contig_464215	3320	9.20316	1			Yes
OC3_150m	OC3_150m_contig_4642187	2997	123.494	1		Yes
OC3_150m	OC3_150m_contig_4649084	9867	29.4825	1			Yes
OC3_150m	OC3_150m_contig_4649487	1653	84.3293	1	Yes
OC3_150m	OC3_150m_contig_4656661	94877	54.5546	1	Yes
OC3_150m	OC3_150m_contig_4657632	1143	37.426	1			Yes
OC3_150m	OC3_150m_contig_4666722	1245	6.51324	1			Yes
OC3_150m	OC3_150m_contig_4674400	2210	5.88786	1			Yes
OC3_150m	OC3_150m_contig_4677803	1014	87.8067	1	Yes
OC3_150m	OC3_150m_contig_4686903	6858	26.7136	1			Yes
OC3_150m	OC3_150m_contig_4687221	2558	36.5706	1			Yes
OC3_150m	OC3_150m_contig_4689215	1017	6.72318	0.983284			Yes
OC3_150m	OC3_150m_contig_4697292	2726	17.9798	1			Yes
OC3_150m	OC3_150m_contig_4704004	1449	52.3772	0.979986			Yes
OC3_150m	OC3_150m_contig_4709957	2107	22.9433	1	Yes
OC3_150m	OC3_150m_contig_4728312	7914	19.3412	0.999874			Yes
OC3_150m	OC3_150m_contig_4738510	4111	11.0293	0.999757	Yes
OC3_150m	OC3_150m_contig_4742228	24736	91.388	1			Yes
OC3_150m	OC3_150m_contig_4759606	6347	18.6098	1			Yes
OC3_150m	OC3_150m_contig_4772198	1082	15.0687	1			Yes
OC3_150m	OC3_150m_contig_4774282	1141	5.04036	0.97546			Yes
OC3_150m	OC3_150m_contig_477785	1205	9.24929	0.959336			Yes
OC3_150m	OC3_150m_contig_4780458	1373	24.7236	0.974508			Yes
OC3_150m	OC3_150m_contig_4786974	9784	51.4789	0.999489	Yes
OC3_150m	OC3_150m_contig_4802965	1151	28.2867	1			Yes
OC3_150m	OC3_150m_contig_4809087	1197	365.373	1	Yes
OC3_150m	OC3_150m_contig_4812114	7275	15.881	1			Yes
OC3_150m	OC3_150m_contig_4816421	1474	4.72961	0.976934			Yes
OC3_150m	OC3_150m_contig_4822010	1222	49.708	0.997545			Yes
OC3_150m	OC3_150m_contig_4830165	1367	557.075	1		Yes
OC3_150m	OC3_150m_contig_4843548	2755	34.5608	1			Yes
OC3_150m	OC3_150m_contig_484582	6408	10.2665	1			Yes
OC3_150m	OC3_150m_contig_485590	33440	20.0984	0.99997			Yes
OC3_150m	OC3_150m_contig_486114	9596	111.235	1			Yes
OC3_150m	OC3_150m_contig_4863222	3412	83.0819	1			Yes
OC3_150m	OC3_150m_contig_4874377	1042	52.333	1	Yes
OC3_150m	OC3_150m_contig_489637	7175	60.3673	1			Yes
OC3_150m	OC3_150m_contig_4906300	3861	11.9423	1			Yes
OC3_150m	OC3_150m_contig_4916541	1670	675.362	1		Yes
OC3_150m	OC3_150m_contig_4950132	1049	16.5006	1			Yes
OC3_150m	OC3_150m_contig_4954015	1546	6.18983	0.990298			Yes
OC3_150m	OC3_150m_contig_4983550	1621	5.45071	1			Yes
OC3_150m	OC3_150m_contig_4987093	1561	42.9022	1	Yes
OC3_150m	OC3_150m_contig_4996856	2107	11.9831	1			Yes
OC3_150m	OC3_150m_contig_5002400	3597	15.9768	0.998332			Yes
OC3_150m	OC3_150m_contig_5013066	1263	79.1572	1			Yes
OC3_150m	OC3_150m_contig_5027917	1041	322.451	1	Yes
OC3_150m	OC3_150m_contig_5049801	1337	15.9722	1			Yes
OC3_150m	OC3_150m_contig_5060578	2082	23.1408	0.998079	Yes
OC3_150m	OC3_150m_contig_5062772	9143	42.696	1			Yes
OC3_150m	OC3_150m_contig_5074099	1561	9.99787	1	Yes
OC3_150m	OC3_150m_contig_5075783	1283	4.94704	0.993765			Yes
OC3_150m	OC3_150m_contig_5079867	1045	4.53855	1			Yes
OC3_150m	OC3_150m_contig_5088784	1525	18.7193	1			Yes
OC3_150m	OC3_150m_contig_5094538	1729	3.84357	0.997108	Yes
OC3_150m	OC3_150m_contig_515314	1382	8.52841	1			Yes
OC3_150m	OC3_150m_contig_515516	1717	56.5546	0.999418	Yes
OC3_150m	OC3_150m_contig_5160666	1438	19.6297	1			Yes
OC3_150m	OC3_150m_contig_5175824	7624	16.6115	1			Yes
OC3_150m	OC3_150m_contig_5214604	1050	7.32778	0.988571	Yes
OC3_150m	OC3_150m_contig_521543	1747	7.69568	0.989697	Yes
OC3_150m	OC3_150m_contig_5218144	1293	3.83989	0.986852			Yes
OC3_150m	OC3_150m_contig_5219354	1759	383.628	1		Yes
OC3_150m	OC3_150m_contig_5235570	1291	18.4671	0.988381	Yes
OC3_150m	OC3_150m_contig_5236945	2585	7.69815	1	Yes
OC3_150m	OC3_150m_contig_5236990	1222	6.85634	1	Yes
OC3_150m	OC3_150m_contig_5244845	1235	9.80184	1			Yes
OC3_150m	OC3_150m_contig_5249233	2481	13.5959	1			Yes
OC3_150m	OC3_150m_contig_5252872	1092	5.81423	1			Yes
OC3_150m	OC3_150m_contig_5257792	2047	115.242	0.98681			Yes
OC3_150m	OC3_150m_contig_5267574	8434	57.047	1			Yes
OC3_150m	OC3_150m_contig_5271164	1610	21.1849	1			Yes
OC3_150m	OC3_150m_contig_5284298	1355	67.59	0.991144			Yes
OC3_150m	OC3_150m_contig_528459	1797	78.1457	1			Yes
OC3_150m	OC3_150m_contig_5300880	2096	83.8505	1			Yes
OC3_150m	OC3_150m_contig_5324813	1187	14.5506	1		Yes
OC3_150m	OC3_150m_contig_5328131	1410	87.7556	1			Yes
OC3_150m	OC3_150m_contig_5332594	11212	29.3847	0.999911			Yes
OC3_150m	OC3_150m_contig_5360687	1403	310.458	1			Yes
OC3_150m	OC3_150m_contig_5373339	1006	341.123	1	Yes
OC3_150m	OC3_150m_contig_538096	2651	14.2015	1	Yes
OC3_150m	OC3_150m_contig_5382195	1915	21.5354	1			Yes
OC3_150m	OC3_150m_contig_5387763	1046	19.0223	1			Yes
OC3_150m	OC3_150m_contig_5389393	3707	31.3562	0.99973	Yes
OC3_150m	OC3_150m_contig_5399334	1168	28.8566	1			Yes
OC3_150m	OC3_150m_contig_5422443	1316	5.94082	1	Yes
OC3_150m	OC3_150m_contig_5437854	1695	43.6259	1			Yes
OC3_150m	OC3_150m_contig_5447899	1299	15.5344	1			Yes
OC3_150m	OC3_150m_contig_5458448	1058	105.036	1			Yes
OC3_150m	OC3_150m_contig_5476956	4812	10.4931	0.996259			Yes
OC3_150m	OC3_150m_contig_5477035	1839	276.879	1	Yes
OC3_150m	OC3_150m_contig_5479976	2543	7.43502	0.996854			Yes
OC3_150m	OC3_150m_contig_5484986	2399	8.44242	0.977074	Yes
OC3_150m	OC3_150m_contig_5497959	1803	7.53962	1			Yes
OC3_150m	OC3_150m_contig_5514926	1038	6.96734	1			Yes
OC3_150m	OC3_150m_contig_5516140	6324	10.4765	0.997312			Yes
OC3_150m	OC3_150m_contig_5537258	1541	24.3724	1	Yes
OC3_150m	OC3_150m_contig_5542132	1029	21.8726	0.995141			Yes
OC3_150m	OC3_150m_contig_5562633	1386	24.1877	1			Yes
OC3_150m	OC3_150m_contig_558755	3992	530.078	0.999749			Yes
OC3_150m	OC3_150m_contig_5588311	5818	14.5153	1			Yes
OC3_150m	OC3_150m_contig_5616776	1110	18.9083	0.995495			Yes
OC3_150m	OC3_150m_contig_5617814	1096	7.62262	1			Yes
OC3_150m	OC3_150m_contig_5617947	8334	116.257	1			Yes
OC3_150m	OC3_150m_contig_5639846	1844	8.44864	1			Yes
OC3_150m	OC3_150m_contig_5645115	2836	9.56217	0.999295		Yes
OC3_150m	OC3_150m_contig_5655591	1092	5.61253	1			Yes
OC3_150m	OC3_150m_contig_5659541	2506	8.72878	1			Yes
OC3_150m	OC3_150m_contig_5677785	2258	27.0066	0.996457			Yes
OC3_150m	OC3_150m_contig_5680317	1065	97.9224	1	Yes
OC3_150m	OC3_150m_contig_5680772	1120	6.14742	1			Yes
OC3_150m	OC3_150m_contig_5681887	3172	401.618	1	Yes
OC3_150m	OC3_150m_contig_5690391	1143	4.99496	0.99825			Yes
OC3_150m	OC3_150m_contig_5691728	1232	35.3327	1			Yes
OC3_150m	OC3_150m_contig_5707834	3385	8.4476	1			Yes
OC3_150m	OC3_150m_contig_5715842	2611	8.61154	1			Yes
OC3_150m	OC3_150m_contig_5728283	1103	13.7314	0.981868			Yes
OC3_150m	OC3_150m_contig_5744806	3821	6.20212	1			Yes
OC3_150m	OC3_150m_contig_5746063	2097	7.01438	0.971865			Yes
OC3_150m	OC3_150m_contig_5752163	4085	102.981	0.999266			Yes
OC3_150m	OC3_150m_contig_5782286	1962	29.7969	1			Yes
OC3_150m	OC3_150m_contig_5782628	2537	7.06033	1			Yes
OC3_150m	OC3_150m_contig_5795081	1126	6.32377	0.998224			Yes
OC3_150m	OC3_150m_contig_5804335	1487	16.2902	1			Yes
OC3_150m	OC3_150m_contig_5808423	4152	45.0567	1			Yes
OC3_150m	OC3_150m_contig_5817518	6065	14.1645	1	Yes
OC3_150m	OC3_150m_contig_5838	2238	5.18151	1			Yes
OC3_150m	OC3_150m_contig_5858979	1129	14.523	1			Yes
OC3_150m	OC3_150m_contig_5861940	1031	15.1215	1			Yes
OC3_150m	OC3_150m_contig_588147	1174	11.7607	1			Yes
OC3_150m	OC3_150m_contig_626956	1488	7.63079	0.998656	Yes
OC3_150m	OC3_150m_contig_630051	1068	76.5795	1			Yes
OC3_150m	OC3_150m_contig_630756	1592	38.9064	1			Yes
OC3_150m	OC3_150m_contig_655056	1280	8.01504	1	Yes
OC3_150m	OC3_150m_contig_657500	1245	7.89224	1			Yes
OC3_150m	OC3_150m_contig_665143	11670	23.7414	0.997772	Yes
OC3_150m	OC3_150m_contig_67841	1050	7.77889	0.97619			Yes
OC3_150m	OC3_150m_contig_684631	7529	32.4619	1			Yes
OC3_150m	OC3_150m_contig_69349	1061	19.5379	0.991517			Yes
OC3_150m	OC3_150m_contig_697626	31826	12.138	1			Yes
OC3_150m	OC3_150m_contig_719361	1078	8.61746	1			Yes
OC3_150m	OC3_150m_contig_738116	1775	27.4443	1			Yes
OC3_150m	OC3_150m_contig_74174	2801	7.25198	1			Yes
OC3_150m	OC3_150m_contig_744090	27484	131.584	1			Yes
OC3_150m	OC3_150m_contig_746065	1451	8.09224	0.995865			Yes
OC3_150m	OC3_150m_contig_762569	1945	6.18886	1			Yes
OC3_150m	OC3_150m_contig_774272	1231	8.45606	1			Yes
OC3_150m	OC3_150m_contig_784237	7429	81.0574	0.996635			Yes
OC3_150m	OC3_150m_contig_832235	1201	248.648	1	Yes
OC3_150m	OC3_150m_contig_837249	1301	28.5752	1			Yes
OC3_150m	OC3_150m_contig_839858	4568	52.9219	1			Yes
OC3_150m	OC3_150m_contig_840762	22127	12.8455	1			Yes
OC3_150m	OC3_150m_contig_851639	1581	93.0678	1	Yes
OC3_150m	OC3_150m_contig_858233	1016	5.08545	0.975394			Yes
OC3_150m	OC3_150m_contig_882572	8374	16.1429	1			Yes
OC3_150m	OC3_150m_contig_889685	1228	12.975	0.979642			Yes
OC3_150m	OC3_150m_contig_907976	2163	337.233	1		Yes
OC3_150m	OC3_150m_contig_921274	1037	59.5175	0.977821	Yes
OC3_150m	OC3_150m_contig_929164	1269	16.538	1	Yes
OC3_150m	OC3_150m_contig_940651	5555	41.5325	0.99856	Yes
OC3_150m	OC3_150m_contig_954018	1154	6.81275	0.983536			Yes
OC3_150m	OC3_150m_contig_960827	1406	25.1274	1			Yes
OC3_150m	OC3_150m_contig_963060	1542	12.921	0.997406			Yes
OC3_150m	OC3_150m_contig_969864	1097	6.29462	1			Yes
OC3_150m	OC3_150m_contig_977023	13826	17.7415	1			Yes
OC3_150m	OC3_150m_contig_979171	1032	11.3175	1			Yes
OC3_150m	OC3_150m_contig_990797	4682	45.9415	1		Yes
OC3_150m	OC3_150m_contig_99765	1006	4.00701	1			Yes
OC3_2000m	OC3_2000m_contig_1002753	2224	6.06316	1			Yes
OC3_2000m	OC3_2000m_contig_1022443	1739	135.383	1			Yes
OC3_2000m	OC3_2000m_contig_1023197	1262	108.265	1			Yes
OC3_2000m	OC3_2000m_contig_1030910	2116	18.1867	1	Yes
OC3_2000m	OC3_2000m_contig_1048567	2399	28.5585	1			Yes
OC3_2000m	OC3_2000m_contig_1049473	7637	88.3756	0.999869			Yes
OC3_2000m	OC3_2000m_contig_1052937	1963	8.51848	1			Yes
OC3_2000m	OC3_2000m_contig_1069178	1949	8.72651	0.997948			Yes
OC3_2000m	OC3_2000m_contig_1083379	1010	4.84767	1			Yes
OC3_2000m	OC3_2000m_contig_1083842	1128	23.1524	1			Yes
OC3_2000m	OC3_2000m_contig_1108011	2752	54.7575	1			Yes
OC3_2000m	OC3_2000m_contig_1112610	1394	5.81752	1			Yes
OC3_2000m	OC3_2000m_contig_1117635	1169	9.42689	1			Yes
OC3_2000m	OC3_2000m_contig_1120895	2850	9.83296	1			Yes
OC3_2000m	OC3_2000m_contig_1156111	1252	53.9964	1			Yes
OC3_2000m	OC3_2000m_contig_116157	3321	8.40839	1	Yes
OC3_2000m	OC3_2000m_contig_1162911	2661	9.07766	0.989102			Yes
OC3_2000m	OC3_2000m_contig_1165720	5579	9.52975	0.998028			Yes
OC3_2000m	OC3_2000m_contig_1173477	1217	8.05998	0.976993			Yes
OC3_2000m	OC3_2000m_contig_1184620	2014	8.04667	1			Yes
OC3_2000m	OC3_2000m_contig_1200474	3365	261.388	1			Yes
OC3_2000m	OC3_2000m_contig_1203371	17936	20.8661	1			Yes
OC3_2000m	OC3_2000m_contig_1208585	1803	93.386	1			Yes
OC3_2000m	OC3_2000m_contig_1243741	16955	11.0632	1			Yes
OC3_2000m	OC3_2000m_contig_125620	2566	981.982	0.997662		Yes
OC3_2000m	OC3_2000m_contig_1258296	2749	184.96	1			Yes
OC3_2000m	OC3_2000m_contig_1264290	57514	16.8869	0.999965			Yes
OC3_2000m	OC3_2000m_contig_1269869	1482	38.8393	1			Yes
OC3_2000m	OC3_2000m_contig_1283147	3150	8.26867	1			Yes
OC3_2000m	OC3_2000m_contig_128670	2989	9.67629	1			Yes
OC3_2000m	OC3_2000m_contig_1287023	1543	839.32	1			Yes
OC3_2000m	OC3_2000m_contig_1287764	1237	30.9181	1			Yes
OC3_2000m	OC3_2000m_contig_12943	1538	5.23631	0.986346			Yes
OC3_2000m	OC3_2000m_contig_1302113	2431	6.01491	0.952694			Yes
OC3_2000m	OC3_2000m_contig_1307649	4395	17.5731	0.992719			Yes
OC3_2000m	OC3_2000m_contig_1316372	9845	14.3569	1			Yes
OC3_2000m	OC3_2000m_contig_1330181	1171	7.4192	1	Yes
OC3_2000m	OC3_2000m_contig_1343301	2019	7.75281	1			Yes
OC3_2000m	OC3_2000m_contig_135854	1439	39.2731	0.99861			Yes
OC3_2000m	OC3_2000m_contig_1358607	56689	17.8581	1			Yes
OC3_2000m	OC3_2000m_contig_136315	3408	113.374	0.999707			Yes
OC3_2000m	OC3_2000m_contig_1376397	4960	12.4655	0.999597	Yes
OC3_2000m	OC3_2000m_contig_138473	1037	11.1928	1			Yes
OC3_2000m	OC3_2000m_contig_1384891	1027	94.5906	0.954236	Yes
OC3_2000m	OC3_2000m_contig_1414121	1311	58.4358	1			Yes
OC3_2000m	OC3_2000m_contig_1443086	1030	5.37273	1			Yes
OC3_2000m	OC3_2000m_contig_1452724	10149	11.3008	0.998029			Yes
OC3_2000m	OC3_2000m_contig_145798	8499	14.4083	1	Yes
OC3_2000m	OC3_2000m_contig_147245	15872	21.7841	1	Yes
OC3_2000m	OC3_2000m_contig_1486081	1005	11.0129	0.946269	Yes
OC3_2000m	OC3_2000m_contig_1488012	7774	21.8608	1			Yes
OC3_2000m	OC3_2000m_contig_1488164	22877	159.806	1	Yes
OC3_2000m	OC3_2000m_contig_1503649	19954	34.431	1			Yes
OC3_2000m	OC3_2000m_contig_1506742	1748	62.2453	1			Yes
OC3_2000m	OC3_2000m_contig_1508245	6885	223.927	1			Yes
OC3_2000m	OC3_2000m_contig_1530457	1975	5.61534	1	Yes
OC3_2000m	OC3_2000m_contig_1533255	1571	41.3856	1			Yes
OC3_2000m	OC3_2000m_contig_1538054	1521	56.0379	1	Yes
OC3_2000m	OC3_2000m_contig_1538962	1681	11.6016	0.99762			Yes
OC3_2000m	OC3_2000m_contig_1550611	34075	12.7623	0.999971			Yes
OC3_2000m	OC3_2000m_contig_1577496	63960	62.5269	0.999969			Yes
OC3_2000m	OC3_2000m_contig_1585471	4832	9.99167	1	Yes
OC3_2000m	OC3_2000m_contig_1587920	1683	25.0907	1			Yes
OC3_2000m	OC3_2000m_contig_1592486	7739	285.28	1	Yes
OC3_2000m	OC3_2000m_contig_1612268	4128	15.4377	1	Yes
OC3_2000m	OC3_2000m_contig_1615410	4179	11.9888	0.989471	Yes
OC3_2000m	OC3_2000m_contig_1644596	1801	7.65415	1			Yes
OC3_2000m	OC3_2000m_contig_1654706	3840	205.683	1	Yes
OC3_2000m	OC3_2000m_contig_1658548	12904	46.1556	1			Yes
OC3_2000m	OC3_2000m_contig_1666827	6462	9.44629	1			Yes
OC3_2000m	OC3_2000m_contig_1667147	2097	10.6384	0.997139	Yes
OC3_2000m	OC3_2000m_contig_1672040	2667	9.42511	1	Yes
OC3_2000m	OC3_2000m_contig_1685508	2865	20.5554	1			Yes
OC3_2000m	OC3_2000m_contig_1687640	19858	22.2251	0.998791			Yes
OC3_2000m	OC3_2000m_contig_1690446	6787	13.5248	1			Yes
OC3_2000m	OC3_2000m_contig_1701625	10978	24.5078	0.998269			Yes
OC3_2000m	OC3_2000m_contig_1703226	2748	8.69246	1			Yes
OC3_2000m	OC3_2000m_contig_1704165	1657	4.53152	0.992155			Yes
OC3_2000m	OC3_2000m_contig_1705742	1346	7.43227	0.998514	Yes
OC3_2000m	OC3_2000m_contig_1707882	21779	17.9627	1	Yes
OC3_2000m	OC3_2000m_contig_1732839	1226	155.322	1			Yes
OC3_2000m	OC3_2000m_contig_1736348	1122	24.6903	1			Yes
OC3_2000m	OC3_2000m_contig_1745472	2043	28.7549	1			Yes
OC3_2000m	OC3_2000m_contig_1750888	4979	789.808	1			Yes
OC3_2000m	OC3_2000m_contig_175761	3299	28.0108	1	Yes
OC3_2000m	OC3_2000m_contig_1760917	1274	6.1032	1			Yes
OC3_2000m	OC3_2000m_contig_1761771	4909	9.96281	1			Yes
OC3_2000m	OC3_2000m_contig_1771640	5673	9.68495	0.995417			Yes
OC3_2000m	OC3_2000m_contig_1784426	2536	12.2322	0.999606			Yes
OC3_2000m	OC3_2000m_contig_179497	11430	13.099	1	Yes
OC3_2000m	OC3_2000m_contig_1796225	1096	34.0307	1			Yes
OC3_2000m	OC3_2000m_contig_1813415	1504	12.3685	1	Yes
OC3_2000m	OC3_2000m_contig_1820804	1157	6.13108	1			Yes
OC3_2000m	OC3_2000m_contig_1826789	16452	79.746	1	Yes
OC3_2000m	OC3_2000m_contig_1828602	1646	8.45655	1	Yes
OC3_2000m	OC3_2000m_contig_184149	2561	30.8474	1			Yes
OC3_2000m	OC3_2000m_contig_1845498	5528	1025.31	1			Yes
OC3_2000m	OC3_2000m_contig_1849258	7982	23.4465	1			Yes
OC3_2000m	OC3_2000m_contig_1850320	1377	7.78729	0.999274			Yes
OC3_2000m	OC3_2000m_contig_1864905	1064	37.8501	0.995301			Yes
OC3_2000m	OC3_2000m_contig_1872886	1192	14.3292	0.948825	Yes
OC3_2000m	OC3_2000m_contig_1886841	1505	13.3151	0.990698	Yes
OC3_2000m	OC3_2000m_contig_1888392	1077	42.3679	0.997215			Yes
OC3_2000m	OC3_2000m_contig_1891559	1982	9.14356	0.995964			Yes
OC3_2000m	OC3_2000m_contig_1893805	1546	7.54441	1			Yes
OC3_2000m	OC3_2000m_contig_1917099	1005	30.145	0.99602	Yes
OC3_2000m	OC3_2000m_contig_1922975	1814	14.1268	0.982359			Yes
OC3_2000m	OC3_2000m_contig_1924526	17336	11.2334	0.998327			Yes
OC3_2000m	OC3_2000m_contig_1938382	15775	20.9043	1	Yes
OC3_2000m	OC3_2000m_contig_1941296	2994	9.69374	1			Yes
OC3_2000m	OC3_2000m_contig_194457	1077	89.0183	1			Yes
OC3_2000m	OC3_2000m_contig_1958230	1046	7.66295	0.991396			Yes
OC3_2000m	OC3_2000m_contig_1976790	8620	11.9262	1	Yes
OC3_2000m	OC3_2000m_contig_1984904	1137	5.02128	0.98153			Yes
OC3_2000m	OC3_2000m_contig_1989508	3607	6.00347	0.974494			Yes
OC3_2000m	OC3_2000m_contig_1996119	1166	5.42028	1	Yes
OC3_2000m	OC3_2000m_contig_2000816	1082	6.13519	1			Yes
OC3_2000m	OC3_2000m_contig_2009181	1070	6.61739	1			Yes
OC3_2000m	OC3_2000m_contig_2012499	1165	5.467	0.972532			Yes
OC3_2000m	OC3_2000m_contig_2017284	4558	26.5635	1			Yes
OC3_2000m	OC3_2000m_contig_2017766	59163	42.2993	0.999932			Yes
OC3_2000m	OC3_2000m_contig_2021680	2127	6.22054	1			Yes
OC3_2000m	OC3_2000m_contig_202359	1486	6.1976	1			Yes
OC3_2000m	OC3_2000m_contig_2030903	1823	22.2839	1	Yes
OC3_2000m	OC3_2000m_contig_2034264	3501	11.0027	0.996001	Yes
OC3_2000m	OC3_2000m_contig_2036410	1734	37.2298	1			Yes
OC3_2000m	OC3_2000m_contig_2045462	1175	7.58244	0.994043			Yes
OC3_2000m	OC3_2000m_contig_2051795	1018	8.04263	0.936149			Yes
OC3_2000m	OC3_2000m_contig_2055870	5149	10.7165	0.989124			Yes
OC3_2000m	OC3_2000m_contig_2061553	2367	15.0356	1			Yes
OC3_2000m	OC3_2000m_contig_207948	4244	31.7272	1			Yes
OC3_2000m	OC3_2000m_contig_2087202	1610	14.463	1	Yes
OC3_2000m	OC3_2000m_contig_2087432	70916	33.6224	1			Yes
OC3_2000m	OC3_2000m_contig_2088434	14515	68.5216	1	Yes
OC3_2000m	OC3_2000m_contig_2091144	2115	7.56081	1			Yes
OC3_2000m	OC3_2000m_contig_2091855	12579	62.1083	0.99364			Yes
OC3_2000m	OC3_2000m_contig_2094080	2230	22.8798	0.999103			Yes
OC3_2000m	OC3_2000m_contig_210152	3071	6.97501	1			Yes
OC3_2000m	OC3_2000m_contig_2104797	4448	48.8548	1			Yes
OC3_2000m	OC3_2000m_contig_211438	3307	15.0991	0.988207			Yes
OC3_2000m	OC3_2000m_contig_2115588	1177	5.74002	1	Yes
OC3_2000m	OC3_2000m_contig_2138193	10931	10.2425	1			Yes
OC3_2000m	OC3_2000m_contig_2140499	1067	23.398	0.999063			Yes
OC3_2000m	OC3_2000m_contig_214295	6060	9.89137	1			Yes
OC3_2000m	OC3_2000m_contig_2176483	1205	34.2635	1			Yes
OC3_2000m	OC3_2000m_contig_2177432	10629	9.92633	1			Yes
OC3_2000m	OC3_2000m_contig_2189920	3664	7.06261	1			Yes
OC3_2000m	OC3_2000m_contig_2192813	2522	40.0476	0.999603	Yes
OC3_2000m	OC3_2000m_contig_2195925	14814	16.3625	1			Yes
OC3_2000m	OC3_2000m_contig_2203168	2340	34.0758	1			Yes
OC3_2000m	OC3_2000m_contig_2205715	1098	185.56	1			Yes
OC3_2000m	OC3_2000m_contig_2208133	1523	72.3423	0.992777			Yes
OC3_2000m	OC3_2000m_contig_2209652	1556	5.58321	0.973008			Yes
OC3_2000m	OC3_2000m_contig_2225961	1923	9.08686	0.980759	Yes
OC3_2000m	OC3_2000m_contig_2227844	28446	19.9126	1			Yes
OC3_2000m	OC3_2000m_contig_2234887	13663	19.6238	0.998536			Yes
OC3_2000m	OC3_2000m_contig_2257055	1284	5.4321	0.975078			Yes
OC3_2000m	OC3_2000m_contig_2262682	10586	20.7027	0.998866	Yes
OC3_2000m	OC3_2000m_contig_226523	7212	13.403	1	Yes
OC3_2000m	OC3_2000m_contig_2278323	1433	4.35776	0.997907			Yes
OC3_2000m	OC3_2000m_contig_2283995	1986	7.20806	0.999496	Yes
OC3_2000m	OC3_2000m_contig_2284849	3318	466.707	1	Yes
OC3_2000m	OC3_2000m_contig_228969	4923	16.4125	1			Yes
OC3_2000m	OC3_2000m_contig_2298883	1433	6.60639	0.975576			Yes
OC3_2000m	OC3_2000m_contig_2330623	2606	318.723	1	Yes
OC3_2000m	OC3_2000m_contig_2336884	6166	8.21559	1			Yes
OC3_2000m	OC3_2000m_contig_234480	3322	11.1412	1			Yes
OC3_2000m	OC3_2000m_contig_2347789	5118	12.6534	0.998632			Yes
OC3_2000m	OC3_2000m_contig_2356734	2307	39.6337	1			Yes
OC3_2000m	OC3_2000m_contig_2372779	9933	38.1096	1			Yes
OC3_2000m	OC3_2000m_contig_2388369	1284	4.35538	1			Yes
OC3_2000m	OC3_2000m_contig_2394482	2953	7.65109	1			Yes
OC3_2000m	OC3_2000m_contig_2399899	19808	87.1114	0.99995			Yes
OC3_2000m	OC3_2000m_contig_2404791	1320	7.00855	1	Yes
OC3_2000m	OC3_2000m_contig_240862	2231	9.63623	0.982519	Yes
OC3_2000m	OC3_2000m_contig_2413768	1891	28.699	1			Yes
OC3_2000m	OC3_2000m_contig_2415294	2357	9.15723	0.975392	Yes
OC3_2000m	OC3_2000m_contig_2416841	6017	14.6018	0.997507			Yes
OC3_2000m	OC3_2000m_contig_2426748	1023	5.53608	0.997067			Yes
OC3_2000m	OC3_2000m_contig_2429659	1666	203.98	1	Yes
OC3_2000m	OC3_2000m_contig_2429891	1252	31.0653	1			Yes
OC3_2000m	OC3_2000m_contig_2430219	2652	25.1918	1			Yes
OC3_2000m	OC3_2000m_contig_2438379	1446	9.51543	0.996542	Yes
OC3_2000m	OC3_2000m_contig_2441830	4513	238.325	1	Yes
OC3_2000m	OC3_2000m_contig_2456273	28621	14.3871	0.999371			Yes
OC3_2000m	OC3_2000m_contig_2461943	4131	90.901	0.986444			Yes
OC3_2000m	OC3_2000m_contig_2470127	2189	11.6518	1	Yes
OC3_2000m	OC3_2000m_contig_2484037	3020	8.69547	1	Yes
OC3_2000m	OC3_2000m_contig_2492053	18001	17.767	1			Yes
OC3_2000m	OC3_2000m_contig_2499668	1575	6.53544	1			Yes
OC3_2000m	OC3_2000m_contig_2599057	2276	5.32643	1	Yes
OC3_2000m	OC3_2000m_contig_2614470	6315	48.3293	0.996516	Yes
OC3_2000m	OC3_2000m_contig_2614734	21144	8.71797	0.999953	Yes
OC3_2000m	OC3_2000m_contig_2615069	5757	44.605	0.999479	Yes
OC3_2000m	OC3_2000m_contig_2632475	1048	8.88085	1			Yes
OC3_2000m	OC3_2000m_contig_2647917	6972	7.62489	0.999857			Yes
OC3_2000m	OC3_2000m_contig_2657324	1142	15.879	1			Yes
OC3_2000m	OC3_2000m_contig_2660221	1292	88.9746	1	Yes
OC3_2000m	OC3_2000m_contig_2669581	1501	6.94449	1			Yes
OC3_2000m	OC3_2000m_contig_2670547	4006	84.6514	1			Yes
OC3_2000m	OC3_2000m_contig_2676576	1224	34.2477	1			Yes
OC3_2000m	OC3_2000m_contig_268192	1333	7.16399	1	Yes
OC3_2000m	OC3_2000m_contig_2684471	1834	7.45606	0.986914			Yes
OC3_2000m	OC3_2000m_contig_2688508	8223	61.3384	1			Yes
OC3_2000m	OC3_2000m_contig_2689777	1069	8.70947	1	Yes
OC3_2000m	OC3_2000m_contig_2696982	1043	24.9518	0.999041			Yes
OC3_2000m	OC3_2000m_contig_2702080	2308	14.4245	1			Yes
OC3_2000m	OC3_2000m_contig_2709280	1253	9.08522	1			Yes
OC3_2000m	OC3_2000m_contig_2733716	2413	7.82324	1			Yes
OC3_2000m	OC3_2000m_contig_2751564	1930	5.90674	1			Yes
OC3_2000m	OC3_2000m_contig_2757138	6999	211.341	1			Yes
OC3_2000m	OC3_2000m_contig_2762719	2436	86.0556	1	Yes
OC3_2000m	OC3_2000m_contig_2771275	3201	6.80695	0.987816			Yes
OC3_2000m	OC3_2000m_contig_2772731	8597	12.9642	1			Yes
OC3_2000m	OC3_2000m_contig_2797709	1017	24.0104	0.999017			Yes
OC3_2000m	OC3_2000m_contig_2805378	1219	16.7334	1			Yes
OC3_2000m	OC3_2000m_contig_2806183	1125	6.73231	0.957333	Yes
OC3_2000m	OC3_2000m_contig_2821932	1222	8.98134	1	Yes
OC3_2000m	OC3_2000m_contig_2829062	8731	29.9762	1		Yes
OC3_2000m	OC3_2000m_contig_2829884	2988	7.98414	0.984605			Yes
OC3_2000m	OC3_2000m_contig_2838342	3460	31.0344	1			Yes
OC3_2000m	OC3_2000m_contig_2851667	1229	2.96386	1			Yes
OC3_2000m	OC3_2000m_contig_2860513	3325	19.1786	0.999699	Yes
OC3_2000m	OC3_2000m_contig_2876121	4045	17.2511	0.994808	Yes
OC3_2000m	OC3_2000m_contig_2880088	2489	6.55194	0.98634			Yes
OC3_2000m	OC3_2000m_contig_288247	4909	26.5587	0.999593			Yes
OC3_2000m	OC3_2000m_contig_2885717	5569	12.0258	1	Yes
OC3_2000m	OC3_2000m_contig_2899890	1118	5.75413	0.956172			Yes
OC3_2000m	OC3_2000m_contig_2919825	4647	19.0985	1			Yes
OC3_2000m	OC3_2000m_contig_2924731	2177	5.17267	1	Yes
OC3_2000m	OC3_2000m_contig_2935250	10310	24.6474	1			Yes
OC3_2000m	OC3_2000m_contig_2950463	2855	9.06765	1			Yes
OC3_2000m	OC3_2000m_contig_2969607	2505	5.13376	1			Yes
OC3_2000m	OC3_2000m_contig_2970153	3347	7.78386	1			Yes
OC3_2000m	OC3_2000m_contig_2980408	1031	9.33598	0.99709			Yes
OC3_2000m	OC3_2000m_contig_2984179	9340	10.9	1			Yes
OC3_2000m	OC3_2000m_contig_3022228	1154	6.31872	1			Yes
OC3_2000m	OC3_2000m_contig_302362	1066	13.6867	0.997186			Yes
OC3_2000m	OC3_2000m_contig_3027419	1931	442.447	1		Yes
OC3_2000m	OC3_2000m_contig_3030271	1933	12.1722	1			Yes
OC3_2000m	OC3_2000m_contig_3031623	15014	20.7468	1			Yes
OC3_2000m	OC3_2000m_contig_3055909	2353	20.8516	1			Yes
OC3_2000m	OC3_2000m_contig_3059666	2520	15.5992	0.981746			Yes
OC3_2000m	OC3_2000m_contig_3071523	5600	35.6499	1			Yes
OC3_2000m	OC3_2000m_contig_3077834	1038	10.3142	0.995183	Yes
OC3_2000m	OC3_2000m_contig_3099606	1937	55.1018	1			Yes
OC3_2000m	OC3_2000m_contig_3126816	4342	10.0181	1	Yes
OC3_2000m	OC3_2000m_contig_3170368	3674	27.8354	1			Yes
OC3_2000m	OC3_2000m_contig_3190692	1040	5.08539	0.999038			Yes
OC3_2000m	OC3_2000m_contig_3194062	2161	5.92193	0.98658			Yes
OC3_2000m	OC3_2000m_contig_3198043	36290	14.0678	1			Yes
OC3_2000m	OC3_2000m_contig_3209175	1309	14.0518	0.990069			Yes
OC3_2000m	OC3_2000m_contig_3211123	58895	164.937	1			Yes
OC3_2000m	OC3_2000m_contig_3211581	8953	35.6117	1	Yes
OC3_2000m	OC3_2000m_contig_3214816	1496	4.96211	1			Yes
OC3_2000m	OC3_2000m_contig_321505	2196	22.6906	0.989071	Yes
OC3_2000m	OC3_2000m_contig_3216491	1509	30.0817	1	Yes
OC3_2000m	OC3_2000m_contig_321787	21193	48.072	1			Yes
OC3_2000m	OC3_2000m_contig_3232763	1315	7.45236	1	Yes
OC3_2000m	OC3_2000m_contig_3236262	4019	33.3714	1			Yes
OC3_2000m	OC3_2000m_contig_3237744	4170	46.94	0.99952	Yes
OC3_2000m	OC3_2000m_contig_3252704	4106	16.8726	0.994885	Yes
OC3_2000m	OC3_2000m_contig_3256680	1226	15.973	0.992659			Yes
OC3_2000m	OC3_2000m_contig_3259599	1541	11.4508	0.999351			Yes
OC3_2000m	OC3_2000m_contig_3278833	1064	14.0197	1			Yes
OC3_2000m	OC3_2000m_contig_3285189	1126	4.72951	1			Yes
OC3_2000m	OC3_2000m_contig_3302828	1457	70.1071	1	Yes
OC3_2000m	OC3_2000m_contig_3316830	1439	71.6617	1			Yes
OC3_2000m	OC3_2000m_contig_3341909	13144	12.2503	1			Yes
OC3_2000m	OC3_2000m_contig_3348820	1335	21.8886	0.993258	Yes
OC3_2000m	OC3_2000m_contig_3376444	8839	10.2023	0.997964			Yes
OC3_2000m	OC3_2000m_contig_3383190	2800	15.0121	1			Yes
OC3_2000m	OC3_2000m_contig_3387199	1547	5.08876	1			Yes
OC3_2000m	OC3_2000m_contig_339323	6487	9.32255	0.99368			Yes
OC3_2000m	OC3_2000m_contig_3415332	4098	9.86474	1			Yes
OC3_2000m	OC3_2000m_contig_3419862	4283	12.8316	0.999767	Yes
OC3_2000m	OC3_2000m_contig_3420278	2242	15.4426	0.981713	Yes
OC3_2000m	OC3_2000m_contig_3421433	3558	7.07688	1			Yes
OC3_2000m	OC3_2000m_contig_3432065	1011	4.53542	1			Yes
OC3_2000m	OC3_2000m_contig_3433039	1069	7.3123	0.971936			Yes
OC3_2000m	OC3_2000m_contig_3457738	11324	69.0538	1			Yes
OC3_2000m	OC3_2000m_contig_3463854	1091	16.7141	0.999083			Yes
OC3_2000m	OC3_2000m_contig_3467920	3078	494.239	1	Yes
OC3_2000m	OC3_2000m_contig_3475014	1852	8.03525	0.990281			Yes
OC3_2000m	OC3_2000m_contig_3478654	4110	28.6977	0.993674	Yes
OC3_2000m	OC3_2000m_contig_3506554	5914	15.8288	0.999662	Yes
OC3_2000m	OC3_2000m_contig_3509637	3307	11.5385	0.997883			Yes
OC3_2000m	OC3_2000m_contig_3533984	1610	6.4274	0.978882			Yes
OC3_2000m	OC3_2000m_contig_3536983	1678	20.0118	1	Yes
OC3_2000m	OC3_2000m_contig_3537130	56979	19.2626	0.999789	Yes
OC3_2000m	OC3_2000m_contig_3547609	2384	8.28782	0.986997			Yes
OC3_2000m	OC3_2000m_contig_355325	1033	3.9094	1			Yes
OC3_2000m	OC3_2000m_contig_3555167	3389	419.561	1			Yes
OC3_2000m	OC3_2000m_contig_3569876	16228	11.6514	1			Yes
OC3_2000m	OC3_2000m_contig_3582493	2252	5.57279	1	Yes
OC3_2000m	OC3_2000m_contig_3586165	2491	5.95643	1			Yes
OC3_2000m	OC3_2000m_contig_3607961	2006	16.9116	1	Yes
OC3_2000m	OC3_2000m_contig_3608450	1598	7.00138	0.994994			Yes
OC3_2000m	OC3_2000m_contig_3614076	4889	12.0587	0.996318	Yes
OC3_2000m	OC3_2000m_contig_3626559	22599	813.375	1	Yes
OC3_2000m	OC3_2000m_contig_3634177	1926	5.65372	1			Yes
OC3_2000m	OC3_2000m_contig_364940	1299	42.242	0.994611			Yes
OC3_2000m	OC3_2000m_contig_3654866	3074	9.33789	1	Yes
OC3_2000m	OC3_2000m_contig_3670594	3814	7.26201	0.994232			Yes
OC3_2000m	OC3_2000m_contig_3686100	5349	37.4308	1			Yes
OC3_2000m	OC3_2000m_contig_3694353	1092	12.2367	1	Yes
OC3_2000m	OC3_2000m_contig_3708792	7464	11.3011	0.999866			Yes
OC3_2000m	OC3_2000m_contig_3711870	1157	49.6395	0.998271	Yes
OC3_2000m	OC3_2000m_contig_3712731	1218	232.772	1			Yes
OC3_2000m	OC3_2000m_contig_3723683	10097	294.999	1			Yes
OC3_2000m	OC3_2000m_contig_3729325	11130	28.8551	1	Yes
OC3_2000m	OC3_2000m_contig_3734249	2593	4.49857	1			Yes
OC3_2000m	OC3_2000m_contig_3740250	16986	14.9822	0.996291			Yes
OC3_2000m	OC3_2000m_contig_3758482	1177	8.70983	0.968564			Yes
OC3_2000m	OC3_2000m_contig_3762106	2063	8.52953	0.96413	Yes
OC3_2000m	OC3_2000m_contig_3762984	3150	8.61333	1			Yes
OC3_2000m	OC3_2000m_contig_3764889	25071	41.5352	1			Yes
OC3_2000m	OC3_2000m_contig_3782346	2135	9.05138	0.995316			Yes
OC3_2000m	OC3_2000m_contig_3793773	1250	31.8473	1			Yes
OC3_2000m	OC3_2000m_contig_3796714	16025	34.879	0.999501	Yes
OC3_2000m	OC3_2000m_contig_3797012	3752	41.8207	0.9992			Yes
OC3_2000m	OC3_2000m_contig_3804737	3972	39.9448	1			Yes
OC3_2000m	OC3_2000m_contig_3806199	3129	12.8543	0.985938			Yes
OC3_2000m	OC3_2000m_contig_383443	1136	8.00811	0.985035			Yes
OC3_2000m	OC3_2000m_contig_3847227	2468	80.2356	1			Yes
OC3_2000m	OC3_2000m_contig_3849512	17562	11.089	1			Yes
OC3_2000m	OC3_2000m_contig_385111	5658	10.1162	1	Yes
OC3_2000m	OC3_2000m_contig_3852157	4769	43.3237	1			Yes
OC3_2000m	OC3_2000m_contig_3870530	3773	64.9925	1			Yes
OC3_2000m	OC3_2000m_contig_3877132	1067	15.6031	1			Yes
OC3_2000m	OC3_2000m_contig_3877488	2004	6.52859	0.997505	Yes
OC3_2000m	OC3_2000m_contig_3890978	16994	28.1211	1			Yes
OC3_2000m	OC3_2000m_contig_3912866	1979	9.90049	1	Yes
OC3_2000m	OC3_2000m_contig_391505	76965	93.2457	1	Yes
OC3_2000m	OC3_2000m_contig_391673	1470	5.00076	1			Yes
OC3_2000m	OC3_2000m_contig_3921342	18763	73.8822	1			Yes
OC3_2000m	OC3_2000m_contig_3922310	1413	118.595	1			Yes
OC3_2000m	OC3_2000m_contig_3935631	5283	29.1703	1			Yes
OC3_2000m	OC3_2000m_contig_3943246	1966	25.576	0.998474			Yes
OC3_2000m	OC3_2000m_contig_3944049	1235	3.08111	1			Yes
OC3_2000m	OC3_2000m_contig_3951621	9652	49.811	1			Yes
OC3_2000m	OC3_2000m_contig_3952640	3729	48.0794	1			Yes
OC3_2000m	OC3_2000m_contig_3955376	1146	40.255	1			Yes
OC3_2000m	OC3_2000m_contig_3959244	5101	35.4167	1	Yes
OC3_2000m	OC3_2000m_contig_3974302	1010	107.676	1	Yes
OC3_2000m	OC3_2000m_contig_3974591	53734	27.7055	0.999609			Yes
OC3_2000m	OC3_2000m_contig_3982378	3822	9.69444	0.99843			Yes
OC3_2000m	OC3_2000m_contig_3988438	7164	16.6682	1			Yes
OC3_2000m	OC3_2000m_contig_3991851	1484	5.82684	1			Yes
OC3_2000m	OC3_2000m_contig_3998216	2023	16.5569	0.986653			Yes
OC3_2000m	OC3_2000m_contig_4000012	4269	349.319	1			Yes
OC3_2000m	OC3_2000m_contig_4001822	4350	626.565	1		Yes
OC3_2000m	OC3_2000m_contig_4002730	1430	9.53516	1			Yes
OC3_2000m	OC3_2000m_contig_4004127	40790	36.0572	0.999755			Yes
OC3_2000m	OC3_2000m_contig_4007321	1917	7.24109	1			Yes
OC3_2000m	OC3_2000m_contig_404053	1597	30.9247	1	Yes
OC3_2000m	OC3_2000m_contig_4052432	1618	5.62193	0.942522			Yes
OC3_2000m	OC3_2000m_contig_4056535	1842	18.2991	1			Yes
OC3_2000m	OC3_2000m_contig_406251	4145	221.897	1	Yes
OC3_2000m	OC3_2000m_contig_4084508	29728	28.9414	0.996939			Yes
OC3_2000m	OC3_2000m_contig_4087488	2893	7.93	0.988247	Yes
OC3_2000m	OC3_2000m_contig_4087686	1603	5.22712	1			Yes
OC3_2000m	OC3_2000m_contig_4096359	1032	7.37868	1			Yes
OC3_2000m	OC3_2000m_contig_4096912	5992	7.5481	0.992657			Yes
OC3_2000m	OC3_2000m_contig_4118113	6144	16.5455	1	Yes
OC3_2000m	OC3_2000m_contig_4140555	10777	23.1714	0.999907	Yes
OC3_2000m	OC3_2000m_contig_4145212	2773	31.7179	0.989542			Yes
OC3_2000m	OC3_2000m_contig_4163284	1321	74.5662	1			Yes
OC3_2000m	OC3_2000m_contig_4165452	21073	18.3326	0.999146			Yes
OC3_2000m	OC3_2000m_contig_4169687	1041	5.59259	0.998079			Yes
OC3_2000m	OC3_2000m_contig_4201347	8649	9.7535	1			Yes
OC3_2000m	OC3_2000m_contig_4203058	1803	167.507	1			Yes
OC3_2000m	OC3_2000m_contig_4213684	3199	277.149	1			Yes
OC3_2000m	OC3_2000m_contig_4224534	4234	10.5517	1			Yes
OC3_2000m	OC3_2000m_contig_4233104	3284	78.3465	1			Yes
OC3_2000m	OC3_2000m_contig_4240413	2254	242.926	0.997338	Yes
OC3_2000m	OC3_2000m_contig_4241893	3431	33.9168	1			Yes
OC3_2000m	OC3_2000m_contig_4242139	14352	49.9588	1			Yes
OC3_2000m	OC3_2000m_contig_4244755	4000	141.721	1			Yes
OC3_2000m	OC3_2000m_contig_426399	1177	66.8559	0.99915			Yes
OC3_2000m	OC3_2000m_contig_4265315	1701	8.42166	1	Yes
OC3_2000m	OC3_2000m_contig_4296389	3144	11.4613	1			Yes
OC3_2000m	OC3_2000m_contig_430832	2369	117.602	0.999156		Yes
OC3_2000m	OC3_2000m_contig_4316924	7245	13.1722	1			Yes
OC3_2000m	OC3_2000m_contig_4323537	1154	6.81872	1			Yes
OC3_2000m	OC3_2000m_contig_4326973	5337	16.315	1	Yes
OC3_2000m	OC3_2000m_contig_4339668	1548	13.8104	1	Yes
OC3_2000m	OC3_2000m_contig_4366579	1014	7.06482	1	Yes
OC3_2000m	OC3_2000m_contig_4368174	1007	23.0583	1			Yes
OC3_2000m	OC3_2000m_contig_4379544	6806	20.0358	0.998678			Yes
OC3_2000m	OC3_2000m_contig_4380309	1333	5.74134	1			Yes
OC3_2000m	OC3_2000m_contig_4385121	3669	8.06991	0.999455			Yes
OC3_2000m	OC3_2000m_contig_4397959	14421	11.1987	1	Yes
OC3_2000m	OC3_2000m_contig_4404323	1330	4.1822	0.999248	Yes
OC3_2000m	OC3_2000m_contig_4408314	1439	44.2514	1			Yes
OC3_2000m	OC3_2000m_contig_4437151	11548	15.3735	1		Yes
OC3_2000m	OC3_2000m_contig_4457022	6862	8.01028	1			Yes
OC3_2000m	OC3_2000m_contig_4459638	10010	53.2454	1			Yes
OC3_2000m	OC3_2000m_contig_4472583	147485	64.6629	1			Yes
OC3_2000m	OC3_2000m_contig_4478296	1660	15.0331	1	Yes
OC3_2000m	OC3_2000m_contig_4479652	4127	29.2776	1			Yes
OC3_2000m	OC3_2000m_contig_4481952	1683	13.4325	1			Yes
OC3_2000m	OC3_2000m_contig_4488424	1347	20.9031	0.95026			Yes
OC3_2000m	OC3_2000m_contig_4491637	1009	7.48196	1			Yes
OC3_2000m	OC3_2000m_contig_4492664	2766	8.86239	1			Yes
OC3_2000m	OC3_2000m_contig_4499445	1400	460.119	1		Yes
OC3_2000m	OC3_2000m_contig_4500305	1742	270.333	1	Yes
OC3_2000m	OC3_2000m_contig_4512374	1152	3.49102	0.965278			Yes
OC3_2000m	OC3_2000m_contig_4520696	4290	1075.79	1			Yes
OC3_2000m	OC3_2000m_contig_4525324	1127	4.28557	0.906832			Yes
OC3_2000m	OC3_2000m_contig_4532516	2050	6.94158	1			Yes
OC3_2000m	OC3_2000m_contig_4534156	1192	7.34261	0.985738			Yes
OC3_2000m	OC3_2000m_contig_4535794	2977	14.301	0.977158			Yes
OC3_2000m	OC3_2000m_contig_4540927	9072	34.2032	1			Yes
OC3_2000m	OC3_2000m_contig_454795	2380	18.3821	1			Yes
OC3_2000m	OC3_2000m_contig_4581088	1746	6.24687	1			Yes
OC3_2000m	OC3_2000m_contig_4593587	1074	70.421	1			Yes
OC3_2000m	OC3_2000m_contig_4603400	6618	241.428	1		Yes
OC3_2000m	OC3_2000m_contig_4614235	10350	24.8024	0.996908			Yes
OC3_2000m	OC3_2000m_contig_4625177	20358	105.932	1			Yes
OC3_2000m	OC3_2000m_contig_4643457	1085	4.32299	1	Yes
OC3_2000m	OC3_2000m_contig_4649369	1387	5.38319	1			Yes
OC3_2000m	OC3_2000m_contig_4651605	5046	6.40298	1			Yes
OC3_2000m	OC3_2000m_contig_4655673	4473	8.56512	1	Yes
OC3_2000m	OC3_2000m_contig_466408	4372	6.57035	1	Yes
OC3_2000m	OC3_2000m_contig_466857	2582	8.58923	0.974051			Yes
OC3_2000m	OC3_2000m_contig_4668866	1214	5.74906	1			Yes
OC3_2000m	OC3_2000m_contig_4698394	1148	5.40982	1			Yes
OC3_2000m	OC3_2000m_contig_4698725	1224	4.89385	1			Yes
OC3_2000m	OC3_2000m_contig_4701319	1962	5.36258	1	Yes
OC3_2000m	OC3_2000m_contig_4716994	5252	221.121	1			Yes
OC3_2000m	OC3_2000m_contig_4760785	1800	7.80849	1			Yes
OC3_2000m	OC3_2000m_contig_4772137	2554	11.7779	0.995301			Yes
OC3_2000m	OC3_2000m_contig_4787901	1469	4.35406	1			Yes
OC3_2000m	OC3_2000m_contig_4794681	2260	14.7062	0.995575			Yes
OC3_2000m	OC3_2000m_contig_4806327	1398	29.9359	1			Yes
OC3_2000m	OC3_2000m_contig_4806366	1498	6.51039	1	Yes
OC3_2000m	OC3_2000m_contig_4807316	8425	57.9563	1			Yes
OC3_2000m	OC3_2000m_contig_4821399	5016	67.4507	1	Yes
OC3_2000m	OC3_2000m_contig_4823481	2246	12.8922	1			Yes
OC3_2000m	OC3_2000m_contig_4845595	5738	7.13511	1			Yes
OC3_2000m	OC3_2000m_contig_485422	4450	18.2523	1			Yes
OC3_2000m	OC3_2000m_contig_4861813	1859	9.93271	1	Yes
OC3_2000m	OC3_2000m_contig_4867820	10070	54.211	1			Yes
OC3_2000m	OC3_2000m_contig_4868147	1435	9.39144	0.988153	Yes
OC3_2000m	OC3_2000m_contig_4880571	2997	9.1549	0.992659			Yes
OC3_2000m	OC3_2000m_contig_4888914	27155	55.9917	1			Yes
OC3_2000m	OC3_2000m_contig_490313	1013	8.39745	0.982231	Yes
OC3_2000m	OC3_2000m_contig_4905463	1908	11.8635	0.994235			Yes
OC3_2000m	OC3_2000m_contig_497945	1050	40.7767	1			Yes
OC3_2000m	OC3_2000m_contig_498010	2274	5.44303	1			Yes
OC3_2000m	OC3_2000m_contig_499250	11193	38.3815	1		Yes
OC3_2000m	OC3_2000m_contig_50681	19888	43.496	0.999045			Yes
OC3_2000m	OC3_2000m_contig_511264	1183	83.1646	0.997464			Yes
OC3_2000m	OC3_2000m_contig_519905	1529	5.97752	0.992152	Yes
OC3_2000m	OC3_2000m_contig_520062	11859	13.6489	0.997976	Yes
OC3_2000m	OC3_2000m_contig_520180	2465	11.1089	1	Yes
OC3_2000m	OC3_2000m_contig_540672	1623	19.8011	1		Yes
OC3_2000m	OC3_2000m_contig_548294	1739	7.58779	1			Yes
OC3_2000m	OC3_2000m_contig_556220	2733	21.8842	1			Yes
OC3_2000m	OC3_2000m_contig_556770	10561	17.5717	0.997254			Yes
OC3_2000m	OC3_2000m_contig_572738	1573	66.357	1			Yes
OC3_2000m	OC3_2000m_contig_576146	1100	6.82105	1			Yes
OC3_2000m	OC3_2000m_contig_580389	2382	8.33289	1			Yes
OC3_2000m	OC3_2000m_contig_581065	8451	12.6503	1	Yes
OC3_2000m	OC3_2000m_contig_585137	4350	310.215	0.99954			Yes
OC3_2000m	OC3_2000m_contig_586391	1010	12.7942	1			Yes
OC3_2000m	OC3_2000m_contig_596041	1362	14.4604	0.998532			Yes
OC3_2000m	OC3_2000m_contig_6160	10393	63.845	1			Yes
OC3_2000m	OC3_2000m_contig_622035	1957	6.14167	0.973429			Yes
OC3_2000m	OC3_2000m_contig_626390	1091	73.5972	1			Yes
OC3_2000m	OC3_2000m_contig_629036	2135	6.56222	0.979859			Yes
OC3_2000m	OC3_2000m_contig_644229	10554	28.4413	1			Yes
OC3_2000m	OC3_2000m_contig_6450	2708	34.7779	0.996676			Yes
OC3_2000m	OC3_2000m_contig_645583	1255	5.86878	0.988048			Yes
OC3_2000m	OC3_2000m_contig_651581	13218	15.7612	1			Yes
OC3_2000m	OC3_2000m_contig_65892	1593	4.23216	1	Yes
OC3_2000m	OC3_2000m_contig_661050	2490	15.4171	1			Yes
OC3_2000m	OC3_2000m_contig_662547	2695	9.9442	1			Yes
OC3_2000m	OC3_2000m_contig_668660	2019	7.97271	1	Yes
OC3_2000m	OC3_2000m_contig_66963	1350	6.115	1			Yes
OC3_2000m	OC3_2000m_contig_679993	19124	55.5155	1			Yes
OC3_2000m	OC3_2000m_contig_689697	71326	47.6811	1			Yes
OC3_2000m	OC3_2000m_contig_692644	1167	7.89675	1			Yes
OC3_2000m	OC3_2000m_contig_696026	6632	127.279	1			Yes
OC3_2000m	OC3_2000m_contig_705142	8907	56.8232	0.999551			Yes
OC3_2000m	OC3_2000m_contig_708766	1355	5.24896	0.997048			Yes
OC3_2000m	OC3_2000m_contig_711372	29614	310.278	0.999561			Yes
OC3_2000m	OC3_2000m_contig_71600	2762	11.987	0.974294	Yes
OC3_2000m	OC3_2000m_contig_722506	1240	72.744	0.990323			Yes
OC3_2000m	OC3_2000m_contig_728268	1416	9.55766	0.944209	Yes
OC3_2000m	OC3_2000m_contig_738236	1494	5.25074	1			Yes
OC3_2000m	OC3_2000m_contig_738979	7043	53.0052	1			Yes
OC3_2000m	OC3_2000m_contig_740642	1138	6.63968	1			Yes
OC3_2000m	OC3_2000m_contig_745946	2424	8.30035	0.997112			Yes
OC3_2000m	OC3_2000m_contig_75371	1847	32.0348	0.994586			Yes
OC3_2000m	OC3_2000m_contig_758705	1012	6.03132	0.999012	Yes
OC3_2000m	OC3_2000m_contig_771535	1017	9.80969	0.996067			Yes
OC3_2000m	OC3_2000m_contig_778482	11398	17.9661	0.998509			Yes
OC3_2000m	OC3_2000m_contig_797236	1116	12.2174	1			Yes
OC3_2000m	OC3_2000m_contig_806567	6963	12.6725	0.991239			Yes
OC3_2000m	OC3_2000m_contig_806660	10959	993.337	1			Yes
OC3_2000m	OC3_2000m_contig_81075	5813	51.7166	0.999828			Yes
OC3_2000m	OC3_2000m_contig_814591	3912	500.649	1	Yes
OC3_2000m	OC3_2000m_contig_815471	3477	12.5606	0.996549			Yes
OC3_2000m	OC3_2000m_contig_8232	1051	9.94118	0.96765			Yes
OC3_2000m	OC3_2000m_contig_829700	10300	11.6833	1	Yes
OC3_2000m	OC3_2000m_contig_844460	1461	8.7643	0.962355			Yes
OC3_2000m	OC3_2000m_contig_845967	1010	26.3163	1			Yes
OC3_2000m	OC3_2000m_contig_846112	1711	17.3805	1			Yes
OC3_2000m	OC3_2000m_contig_847790	1223	202.007	1			Yes
OC3_2000m	OC3_2000m_contig_862591	2925	8.63964	1			Yes
OC3_2000m	OC3_2000m_contig_863273	10361	42.2984	0.999517	Yes
OC3_2000m	OC3_2000m_contig_86431	2356	34.9202	1			Yes
OC3_2000m	OC3_2000m_contig_866470	5090	124.596	0.998625			Yes
OC3_2000m	OC3_2000m_contig_871982	6880	20.6015	0.993023			Yes
OC3_2000m	OC3_2000m_contig_87719	2464	10.6266	1			Yes
OC3_2000m	OC3_2000m_contig_896120	3698	9.47492	1	Yes
OC3_2000m	OC3_2000m_contig_898697	1250	9.24545	0.9816			Yes
OC3_2000m	OC3_2000m_contig_898981	1271	7.10616	1	Yes
OC3_2000m	OC3_2000m_contig_903355	1960	43.6265	1			Yes
OC3_2000m	OC3_2000m_contig_919076	1414	7.48734	0.976662			Yes
OC3_2000m	OC3_2000m_contig_922247	8343	9.00464	1			Yes
OC3_2000m	OC3_2000m_contig_937303	2095	54.6709	0.999045			Yes
OC3_2000m	OC3_2000m_contig_940310	1097	9.69799	1			Yes
OC3_2000m	OC3_2000m_contig_942130	28581	31.9875	0.998426		Yes
OC3_2000m	OC3_2000m_contig_947665	1385	43.0858	1			Yes
OC3_2000m	OC3_2000m_contig_957944	1341	5.88665	1			Yes
OC3_2000m	OC3_2000m_contig_976906	1362	7.2434	0.976505			Yes
OC3_2000m	OC3_2000m_contig_977047	1442	6.93189	1			Yes
OC3_3000m	OC3_3000m_contig_1002901	27724	14.4049	1			Yes
OC3_3000m	OC3_3000m_contig_1004574	8650	12.3574	0.999653			Yes
OC3_3000m	OC3_3000m_contig_100649	1768	6.22373	1	Yes
OC3_3000m	OC3_3000m_contig_1008746	1456	4.4196	0.975962	Yes
OC3_3000m	OC3_3000m_contig_1009546	1008	43.6002	0.999008	Yes
OC3_3000m	OC3_3000m_contig_1019354	1333	7.24937	0.988747			Yes
OC3_3000m	OC3_3000m_contig_1030787	1659	73.2591	1			Yes
OC3_3000m	OC3_3000m_contig_1031874	1034	14.9819	0.998066			Yes
OC3_3000m	OC3_3000m_contig_103538	9766	26.9574	0.999078			Yes
OC3_3000m	OC3_3000m_contig_1043581	1149	22.8589	0.990426			Yes
OC3_3000m	OC3_3000m_contig_105703	6499	25.9992	0.996923			Yes
OC3_3000m	OC3_3000m_contig_1058905	1026	48.9543	1			Yes
OC3_3000m	OC3_3000m_contig_1062213	3192	12.5368	0.999373	Yes
OC3_3000m	OC3_3000m_contig_1109506	1214	2.80921	1	Yes
OC3_3000m	OC3_3000m_contig_1111527	1270	7.94554	1			Yes
OC3_3000m	OC3_3000m_contig_1116873	2080	9.29741	1	Yes
OC3_3000m	OC3_3000m_contig_1120450	2116	13.88	1			Yes
OC3_3000m	OC3_3000m_contig_113805	4298	15.5668	1			Yes
OC3_3000m	OC3_3000m_contig_1146396	65430	59.0401	0.999985			Yes
OC3_3000m	OC3_3000m_contig_1151655	1975	11.2756	1			Yes
OC3_3000m	OC3_3000m_contig_1155566	4602	11.1348	0.993916	Yes
OC3_3000m	OC3_3000m_contig_1161100	3138	14.6084	0.971319			Yes
OC3_3000m	OC3_3000m_contig_1161466	1328	4.68591	1			Yes
OC3_3000m	OC3_3000m_contig_1190163	1038	9.94369	1			Yes
OC3_3000m	OC3_3000m_contig_1191449	1199	7.77979	0.929108	Yes
OC3_3000m	OC3_3000m_contig_119217	1351	14.239	1			Yes
OC3_3000m	OC3_3000m_contig_1196643	1688	7.53316	0.990521			Yes
OC3_3000m	OC3_3000m_contig_1205026	26454	19.3648	0.999962			Yes
OC3_3000m	OC3_3000m_contig_1215283	1809	5.566	1	Yes
OC3_3000m	OC3_3000m_contig_1218198	1441	4.0488	1	Yes
OC3_3000m	OC3_3000m_contig_122233	3085	264.124	1	Yes
OC3_3000m	OC3_3000m_contig_1229293	1122	5.86317	0.998217			Yes
OC3_3000m	OC3_3000m_contig_1237810	16322	35.6192	0.9913			Yes
OC3_3000m	OC3_3000m_contig_1239401	3802	7.68291	0.989479			Yes
OC3_3000m	OC3_3000m_contig_1246525	2726	169.158	1	Yes
OC3_3000m	OC3_3000m_contig_1258277	3966	17.9976	0.997983			Yes
OC3_3000m	OC3_3000m_contig_1273156	1100	12.0074	0.970909			Yes
OC3_3000m	OC3_3000m_contig_1275528	11811	697.575	1			Yes
OC3_3000m	OC3_3000m_contig_1280420	13891	10.368	1			Yes
OC3_3000m	OC3_3000m_contig_1291825	62300	13.9994	0.999968			Yes
OC3_3000m	OC3_3000m_contig_1296548	2351	6.95184	0.997873	Yes
OC3_3000m	OC3_3000m_contig_1298383	20370	270.39	1			Yes
OC3_3000m	OC3_3000m_contig_1298919	149462	26.5064	1	Yes
OC3_3000m	OC3_3000m_contig_1305443	35857	17.4562	1	Yes
OC3_3000m	OC3_3000m_contig_1306195	1011	6.20209	1			Yes
OC3_3000m	OC3_3000m_contig_130744	1122	6.00411	1	Yes
OC3_3000m	OC3_3000m_contig_1317602	1449	3.20862	1			Yes
OC3_3000m	OC3_3000m_contig_1319818	6432	185.31	1	Yes
OC3_3000m	OC3_3000m_contig_132138	1114	4.89004	1			Yes
OC3_3000m	OC3_3000m_contig_1321518	1571	5.23082	1			Yes
OC3_3000m	OC3_3000m_contig_1321858	1159	36.2706	1			Yes
OC3_3000m	OC3_3000m_contig_1336468	1175	17.3912	0.977021	Yes
OC3_3000m	OC3_3000m_contig_1338571	1268	17.6574	0.996057	Yes
OC3_3000m	OC3_3000m_contig_1339365	10123	23.2006	1			Yes
OC3_3000m	OC3_3000m_contig_1344115	1218	5.94288	1			Yes
OC3_3000m	OC3_3000m_contig_1365068	2720	6.60117	1			Yes
OC3_3000m	OC3_3000m_contig_1374532	14682	54.8641	1			Yes
OC3_3000m	OC3_3000m_contig_1377979	43453	99.4277	0.999977			Yes
OC3_3000m	OC3_3000m_contig_138315	1543	4.66332	0.990279			Yes
OC3_3000m	OC3_3000m_contig_1389464	1684	7.14407	1	Yes
OC3_3000m	OC3_3000m_contig_138965	1479	13.3544	1			Yes
OC3_3000m	OC3_3000m_contig_1402038	4380	7.47707	1			Yes
OC3_3000m	OC3_3000m_contig_1440702	15307	444.276	1			Yes
OC3_3000m	OC3_3000m_contig_1442587	1257	285.442	1	Yes
OC3_3000m	OC3_3000m_contig_1445748	27066	69.7228	1			Yes
OC3_3000m	OC3_3000m_contig_1450139	1345	38.7431	0.984387	Yes
OC3_3000m	OC3_3000m_contig_1465321	3588	10.3165	1			Yes
OC3_3000m	OC3_3000m_contig_1467431	22602	20.0418	0.999513			Yes
OC3_3000m	OC3_3000m_contig_147721	2054	52.6975	1			Yes
OC3_3000m	OC3_3000m_contig_1507884	10087	15.8301	1			Yes
OC3_3000m	OC3_3000m_contig_150945	28998	16.2935	1			Yes
OC3_3000m	OC3_3000m_contig_1514641	366817	18.081	1			Yes
OC3_3000m	OC3_3000m_contig_1525043	2043	6.85737	1	Yes
OC3_3000m	OC3_3000m_contig_1542288	3037	6.1337	0.999341			Yes
OC3_3000m	OC3_3000m_contig_1543068	6797	326.599	1	Yes
OC3_3000m	OC3_3000m_contig_1543289	11805	11.6613	1			Yes
OC3_3000m	OC3_3000m_contig_1546482	21403	16.416	0.999019			Yes
OC3_3000m	OC3_3000m_contig_1547144	11736	23.2444	0.998807			Yes
OC3_3000m	OC3_3000m_contig_1549448	17647	62.8903	1			Yes
OC3_3000m	OC3_3000m_contig_1590537	1432	8.75897	1			Yes
OC3_3000m	OC3_3000m_contig_1594771	1725	12.6267	0.99942			Yes
OC3_3000m	OC3_3000m_contig_1595621	1438	25.8548	1			Yes
OC3_3000m	OC3_3000m_contig_164134	1933	38.9596	1			Yes
OC3_3000m	OC3_3000m_contig_1656878	11307	8.16295	1			Yes
OC3_3000m	OC3_3000m_contig_1663947	9903	649.624	1		Yes
OC3_3000m	OC3_3000m_contig_1665508	6218	15.3077	1			Yes
OC3_3000m	OC3_3000m_contig_1676989	125461	31.6003	0.999992	Yes
OC3_3000m	OC3_3000m_contig_1691593	1611	5.295	1			Yes
OC3_3000m	OC3_3000m_contig_1692156	2202	7.48392	1			Yes
OC3_3000m	OC3_3000m_contig_1697667	1071	9.2519	1	Yes
OC3_3000m	OC3_3000m_contig_1712858	1393	4.70636	0.975592			Yes
OC3_3000m	OC3_3000m_contig_1718979	24458	10.9896	0.999836			Yes
OC3_3000m	OC3_3000m_contig_172416	1203	5.81576	0.998337	Yes
OC3_3000m	OC3_3000m_contig_1730753	2341	11.3396	1			Yes
OC3_3000m	OC3_3000m_contig_1733409	9493	324.047	1			Yes
OC3_3000m	OC3_3000m_contig_1737083	1363	5.45507	0.983125			Yes
OC3_3000m	OC3_3000m_contig_1746012	1332	8.36041	0.922673			Yes
OC3_3000m	OC3_3000m_contig_1747599	1439	3.01707	0.981237			Yes
OC3_3000m	OC3_3000m_contig_1776354	1509	6.05813	0.973492	Yes
OC3_3000m	OC3_3000m_contig_1777474	1026	26.0285	1	Yes
OC3_3000m	OC3_3000m_contig_1784699	1457	7.38715	0.990391			Yes
OC3_3000m	OC3_3000m_contig_1785756	2167	6.43877	0.998616			Yes
OC3_3000m	OC3_3000m_contig_178596	4524	76.3829	1			Yes
OC3_3000m	OC3_3000m_contig_178872	35619	16.4063	0.999972			Yes
OC3_3000m	OC3_3000m_contig_1798366	8581	12.3052	0.99965			Yes
OC3_3000m	OC3_3000m_contig_1799576	6356	90.637	1			Yes
OC3_3000m	OC3_3000m_contig_1827743	41137	13.9256	1			Yes
OC3_3000m	OC3_3000m_contig_1827980	3372	12.8327	0.976275			Yes
OC3_3000m	OC3_3000m_contig_1830094	4358	10.6782	1			Yes
OC3_3000m	OC3_3000m_contig_1832950	17158	22.4496	1			Yes
OC3_3000m	OC3_3000m_contig_1836523	2758	231.062	1			Yes
OC3_3000m	OC3_3000m_contig_1854162	59710	15.3267	1			Yes
OC3_3000m	OC3_3000m_contig_1855257	3446	119.775	0.99971	Yes
OC3_3000m	OC3_3000m_contig_1855355	23891	121.474	0.999958	Yes
OC3_3000m	OC3_3000m_contig_1858808	1481	4.69196	1			Yes
OC3_3000m	OC3_3000m_contig_1867604	3107	6.77646	1			Yes
OC3_3000m	OC3_3000m_contig_1870762	2966	10.8232	0.994943			Yes
OC3_3000m	OC3_3000m_contig_187691	6417	10.5735	1	Yes
OC3_3000m	OC3_3000m_contig_1879770	2107	9.85386	1			Yes
OC3_3000m	OC3_3000m_contig_1879970	3622	7.76843	1			Yes
OC3_3000m	OC3_3000m_contig_188852	4730	22.2817	0.999789			Yes
OC3_3000m	OC3_3000m_contig_1893541	2603	9.09132	1			Yes
OC3_3000m	OC3_3000m_contig_1903077	1280	12.9221	0.997656			Yes
OC3_3000m	OC3_3000m_contig_1907487	1066	28.7271	0.983114			Yes
OC3_3000m	OC3_3000m_contig_1911848	2140	7.17035	0.999533			Yes
OC3_3000m	OC3_3000m_contig_1918520	13102	24.1983	1	Yes
OC3_3000m	OC3_3000m_contig_1922806	1088	5.8145	1			Yes
OC3_3000m	OC3_3000m_contig_1937318	2072	9.93913	1			Yes
OC3_3000m	OC3_3000m_contig_1937991	1071	17.3529	0.987862			Yes
OC3_3000m	OC3_3000m_contig_1948967	1817	9.55009	0.992845			Yes
OC3_3000m	OC3_3000m_contig_1956878	14348	18.5775	1			Yes
OC3_3000m	OC3_3000m_contig_1960266	5564	17.776	1			Yes
OC3_3000m	OC3_3000m_contig_1968238	18202	16.5415	1	Yes
OC3_3000m	OC3_3000m_contig_1968414	2107	18.1063	1			Yes
OC3_3000m	OC3_3000m_contig_1983348	5075	23.1545	1			Yes
OC3_3000m	OC3_3000m_contig_2000276	1600	7.4331	1	Yes
OC3_3000m	OC3_3000m_contig_2020067	2723	10.5869	0.99339			Yes
OC3_3000m	OC3_3000m_contig_2020403	3461	23.4246	0.993355			Yes
OC3_3000m	OC3_3000m_contig_2026144	2287	63.0777	1	Yes
OC3_3000m	OC3_3000m_contig_2030939	2267	187.336	1			Yes
OC3_3000m	OC3_3000m_contig_2033808	3148	6.55904	1			Yes
OC3_3000m	OC3_3000m_contig_2056054	1382	5.7914	1			Yes
OC3_3000m	OC3_3000m_contig_2057687	6864	79.8172	0.998834			Yes
OC3_3000m	OC3_3000m_contig_205894	1203	10.603	1			Yes
OC3_3000m	OC3_3000m_contig_2082789	1346	4.21154	1			Yes
OC3_3000m	OC3_3000m_contig_2083428	1581	4.78407	0.999367			Yes
OC3_3000m	OC3_3000m_contig_2083999	1003	95.2075	1	Yes
OC3_3000m	OC3_3000m_contig_208758	3525	32.2924	1			Yes
OC3_3000m	OC3_3000m_contig_2093461	1359	4.33002	1			Yes
OC3_3000m	OC3_3000m_contig_2119868	5418	377.634	1			Yes
OC3_3000m	OC3_3000m_contig_212627	1963	14.7104	1			Yes
OC3_3000m	OC3_3000m_contig_2133107	2510	11.1767	1	Yes
OC3_3000m	OC3_3000m_contig_2140724	6754	13.6269	0.999112			Yes
OC3_3000m	OC3_3000m_contig_217450	2825	9.98467	0.998938	Yes
OC3_3000m	OC3_3000m_contig_2175229	4732	44.0904	1			Yes
OC3_3000m	OC3_3000m_contig_2178634	1521	5.27352	0.985536	Yes
OC3_3000m	OC3_3000m_contig_2184727	98632	18.9029	0.999736			Yes
OC3_3000m	OC3_3000m_contig_2189004	1390	128.167	1	Yes
OC3_3000m	OC3_3000m_contig_2195125	1880	4.05665	0.995213			Yes
OC3_3000m	OC3_3000m_contig_2227626	4269	109.492	1			Yes
OC3_3000m	OC3_3000m_contig_2230066	22292	31.1288	1			Yes
OC3_3000m	OC3_3000m_contig_2255210	1505	5.68561	1			Yes
OC3_3000m	OC3_3000m_contig_2271438	15729	11.8132	1	Yes
OC3_3000m	OC3_3000m_contig_227173	3175	9.32397	0.99685			Yes
OC3_3000m	OC3_3000m_contig_227313	23580	14.4214	0.999915			Yes
OC3_3000m	OC3_3000m_contig_2286509	9609	860.613	1	Yes
OC3_3000m	OC3_3000m_contig_2292624	5233	6.58843	1			Yes
OC3_3000m	OC3_3000m_contig_2293645	16754	11.8903	1			Yes
OC3_3000m	OC3_3000m_contig_2306853	17711	18.3012	0.999718			Yes
OC3_3000m	OC3_3000m_contig_2308962	1385	7.17652	0.980505			Yes
OC3_3000m	OC3_3000m_contig_2320721	83438	41.5069	1			Yes
OC3_3000m	OC3_3000m_contig_232336	4855	16.3099	1			Yes
OC3_3000m	OC3_3000m_contig_2340963	4032	44.7218	1			Yes
OC3_3000m	OC3_3000m_contig_2347962	1412	5.79794	1	Yes
OC3_3000m	OC3_3000m_contig_2368931	38269	15.3167	0.999791			Yes
OC3_3000m	OC3_3000m_contig_2371882	8197	46.5249	1	Yes
OC3_3000m	OC3_3000m_contig_2377691	15784	13.7214	0.99943			Yes
OC3_3000m	OC3_3000m_contig_238079	7681	10.1859	1			Yes
OC3_3000m	OC3_3000m_contig_241402	1518	8.06652	0.999341			Yes
OC3_3000m	OC3_3000m_contig_2414143	2495	28.1586	1			Yes
OC3_3000m	OC3_3000m_contig_2417690	9296	176.493	1			Yes
OC3_3000m	OC3_3000m_contig_2420155	1087	17.2487	1	Yes
OC3_3000m	OC3_3000m_contig_2425027	1400	3.6008	1			Yes
OC3_3000m	OC3_3000m_contig_243925	2626	38.9342	1			Yes
OC3_3000m	OC3_3000m_contig_2453621	6749	39.1276	1			Yes
OC3_3000m	OC3_3000m_contig_2467217	3256	7.86413	1			Yes
OC3_3000m	OC3_3000m_contig_2469313	1365	8.20576	1			Yes
OC3_3000m	OC3_3000m_contig_2486368	5621	9.77646	0.996798	Yes
OC3_3000m	OC3_3000m_contig_2499743	18677	47.9208	1			Yes
OC3_3000m	OC3_3000m_contig_2499968	1031	14.328	1			Yes
OC3_3000m	OC3_3000m_contig_2500060	5745	61.4543	1	Yes
OC3_3000m	OC3_3000m_contig_2503334	4032	8.09737	1			Yes
OC3_3000m	OC3_3000m_contig_2504081	1585	8.82021	1			Yes
OC3_3000m	OC3_3000m_contig_2504339	1168	6.17387	0.955479			Yes
OC3_3000m	OC3_3000m_contig_2520528	14039	297.954	1			Yes
OC3_3000m	OC3_3000m_contig_2522075	4881	16.354	0.999795			Yes
OC3_3000m	OC3_3000m_contig_2523740	1710	8.40769	0.977778			Yes
OC3_3000m	OC3_3000m_contig_2528313	13046	466.637	1			Yes
OC3_3000m	OC3_3000m_contig_2534893	2538	8.7634	1	Yes
OC3_3000m	OC3_3000m_contig_2539167	1868	17.7072	0.999465			Yes
OC3_3000m	OC3_3000m_contig_2546832	3387	100.289	1			Yes
OC3_3000m	OC3_3000m_contig_2561836	1080	6.77419	0.998148			Yes
OC3_3000m	OC3_3000m_contig_2568738	7786	9.48481	1			Yes
OC3_3000m	OC3_3000m_contig_2574234	1048	8.79844	1			Yes
OC3_3000m	OC3_3000m_contig_2586995	2208	15.6924	0.985507			Yes
OC3_3000m	OC3_3000m_contig_2597815	1408	11.5095	1	Yes
OC3_3000m	OC3_3000m_contig_2604863	1040	4.1573	1			Yes
OC3_3000m	OC3_3000m_contig_260528	70422	49.4419	1			Yes
OC3_3000m	OC3_3000m_contig_2617431	16289	18.9118	1			Yes
OC3_3000m	OC3_3000m_contig_2623260	10305	11.8578	1			Yes
OC3_3000m	OC3_3000m_contig_2632826	7996	10.4133	0.99975			Yes
OC3_3000m	OC3_3000m_contig_2634651	2496	7.78772	1			Yes
OC3_3000m	OC3_3000m_contig_2651263	1043	9.47928	1			Yes
OC3_3000m	OC3_3000m_contig_2658589	2094	8.07459	1			Yes
OC3_3000m	OC3_3000m_contig_2660828	1637	6.71352	0.997556			Yes
OC3_3000m	OC3_3000m_contig_2665109	2217	5.83599	0.983311			Yes
OC3_3000m	OC3_3000m_contig_2667319	1521	4.37783	0.972387	Yes
OC3_3000m	OC3_3000m_contig_2681777	133983	28.6958	1			Yes
OC3_3000m	OC3_3000m_contig_2691286	10006	34.0663	0.9998	Yes
OC3_3000m	OC3_3000m_contig_2699290	6262	131.111	1			Yes
OC3_3000m	OC3_3000m_contig_271068	20349	15.8227	0.99887	Yes
OC3_3000m	OC3_3000m_contig_2710748	2739	10.6497	0.987952	Yes
OC3_3000m	OC3_3000m_contig_2711857	3650	57.7489	1	Yes
OC3_3000m	OC3_3000m_contig_271213	1489	9.65347	1			Yes
OC3_3000m	OC3_3000m_contig_2720172	1425	10.3835	0.995088			Yes
OC3_3000m	OC3_3000m_contig_2731752	2566	8.32781	1			Yes
OC3_3000m	OC3_3000m_contig_2736524	2694	7.69104	0.995174			Yes
OC3_3000m	OC3_3000m_contig_2741850	7392	65.1047	0.998106			Yes
OC3_3000m	OC3_3000m_contig_274431	41109	21.4177	0.999343			Yes
OC3_3000m	OC3_3000m_contig_2749119	5898	8.20964	1	Yes
OC3_3000m	OC3_3000m_contig_2767838	24293	49.1904	0.999383			Yes
OC3_3000m	OC3_3000m_contig_2768227	1461	8.16018	1			Yes
OC3_3000m	OC3_3000m_contig_2774750	1092	12.0722	1			Yes
OC3_3000m	OC3_3000m_contig_2785271	24706	13.327	1			Yes
OC3_3000m	OC3_3000m_contig_2792055	1098	3.7827	1			Yes
OC3_3000m	OC3_3000m_contig_280449	1041	8.22671	0.999039	Yes
OC3_3000m	OC3_3000m_contig_2810421	8333	12.6015	1	Yes
OC3_3000m	OC3_3000m_contig_2812610	2732	241.301	1			Yes
OC3_3000m	OC3_3000m_contig_282336	1006	5.84579	1			Yes
OC3_3000m	OC3_3000m_contig_2824084	14304	10.601	1			Yes
OC3_3000m	OC3_3000m_contig_2834614	8434	856.815	1	Yes
OC3_3000m	OC3_3000m_contig_283473	6168	11.3622	0.999838			Yes
OC3_3000m	OC3_3000m_contig_2842266	1210	10.6783	1			Yes
OC3_3000m	OC3_3000m_contig_2858961	1425	5.89647	1	Yes
OC3_3000m	OC3_3000m_contig_2859003	3983	6.41299	1	Yes
OC3_3000m	OC3_3000m_contig_2860351	9825	84.0369	1	Yes
OC3_3000m	OC3_3000m_contig_2873763	35480	13.4874	1			Yes
OC3_3000m	OC3_3000m_contig_2882518	1110	5.47396	1			Yes
OC3_3000m	OC3_3000m_contig_2888046	114435	87.8481	1			Yes
OC3_3000m	OC3_3000m_contig_2888820	16039	41.7644	1	Yes
OC3_3000m	OC3_3000m_contig_290298	13232	10.7337	1			Yes
OC3_3000m	OC3_3000m_contig_2908171	2481	20.0283	1	Yes
OC3_3000m	OC3_3000m_contig_2920656	28652	29.5594	1			Yes
OC3_3000m	OC3_3000m_contig_2922202	3393	12.0675	1			Yes
OC3_3000m	OC3_3000m_contig_2939878	6980	261.876	1			Yes
OC3_3000m	OC3_3000m_contig_2942342	1414	6.17642	1			Yes
OC3_3000m	OC3_3000m_contig_2956238	1220	11.4243	1			Yes
OC3_3000m	OC3_3000m_contig_2962371	3879	5.99303	0.999742			Yes
OC3_3000m	OC3_3000m_contig_297586	1593	3.36175	1	Yes
OC3_3000m	OC3_3000m_contig_2979098	7835	10.3232	0.997447	Yes
OC3_3000m	OC3_3000m_contig_2980519	1799	5.44633	1			Yes
OC3_3000m	OC3_3000m_contig_2983294	3890	9.66016	0.998458			Yes
OC3_3000m	OC3_3000m_contig_2987020	2484	8.012	0.998792	Yes
OC3_3000m	OC3_3000m_contig_3007929	40896	105.878	1			Yes
OC3_3000m	OC3_3000m_contig_3018209	24100	16.9246	0.999253			Yes
OC3_3000m	OC3_3000m_contig_3019142	3031	36.4911	1			Yes
OC3_3000m	OC3_3000m_contig_3024073	7500	8.5717	1			Yes
OC3_3000m	OC3_3000m_contig_3026126	1453	5.05526	1			Yes
OC3_3000m	OC3_3000m_contig_3031468	5437	34.9185	0.999816			Yes
OC3_3000m	OC3_3000m_contig_3037299	3623	24.6464	1			Yes
OC3_3000m	OC3_3000m_contig_3038066	36120	14.7993	0.99881			Yes
OC3_3000m	OC3_3000m_contig_3047080	7752	10.7357	0.996259			Yes
OC3_3000m	OC3_3000m_contig_3049108	1207	5.94134	1			Yes
OC3_3000m	OC3_3000m_contig_3049496	11827	16.3811	0.998478	Yes
OC3_3000m	OC3_3000m_contig_3057354	131821	48.4081	1			Yes
OC3_3000m	OC3_3000m_contig_3060032	5961	47.9496	0.999832			Yes
OC3_3000m	OC3_3000m_contig_3078004	1045	4.6905	0.994258			Yes
OC3_3000m	OC3_3000m_contig_3090764	1730	6.55506	1			Yes
OC3_3000m	OC3_3000m_contig_3110951	2307	9.98285	1			Yes
OC3_3000m	OC3_3000m_contig_3112205	33436	32.9398	1			Yes
OC3_3000m	OC3_3000m_contig_3115970	1213	6.03104	0.960429			Yes
OC3_3000m	OC3_3000m_contig_312086	119136	119.171	1			Yes
OC3_3000m	OC3_3000m_contig_3128025	1150	6.843	1			Yes
OC3_3000m	OC3_3000m_contig_3130684	1496	6.47325	1	Yes
OC3_3000m	OC3_3000m_contig_3140967	1733	5.43588	0.988459			Yes
OC3_3000m	OC3_3000m_contig_314831	39380	49.2581	1			Yes
OC3_3000m	OC3_3000m_contig_3153311	12712	10.0059	1			Yes
OC3_3000m	OC3_3000m_contig_3164596	2830	8.34702	0.990106	Yes
OC3_3000m	OC3_3000m_contig_3164606	1180	29.4379	1			Yes
OC3_3000m	OC3_3000m_contig_3166336	1933	15.0701	0.989136			Yes
OC3_3000m	OC3_3000m_contig_3170337	4152	70.1099	1	Yes
OC3_3000m	OC3_3000m_contig_317429	2930	74.9058	0.999659			Yes
OC3_3000m	OC3_3000m_contig_3176215	1139	6.25784	1	Yes
OC3_3000m	OC3_3000m_contig_3180585	4006	88.8465	1			Yes
OC3_3000m	OC3_3000m_contig_3183084	33495	68.6557	1			Yes
OC3_3000m	OC3_3000m_contig_3188869	25316	730.078	0.999961			Yes
OC3_3000m	OC3_3000m_contig_3197834	97653	32.9551	1			Yes
OC3_3000m	OC3_3000m_contig_3209492	2619	12.2418	1			Yes
OC3_3000m	OC3_3000m_contig_3210828	1881	6.32813	1			Yes
OC3_3000m	OC3_3000m_contig_322072	1538	11.8566	0.997399			Yes
OC3_3000m	OC3_3000m_contig_3234426	1102	7.21113	0.999093	Yes
OC3_3000m	OC3_3000m_contig_3236720	36580	16.4477	1			Yes
OC3_3000m	OC3_3000m_contig_3252685	1044	10.1756	1			Yes
OC3_3000m	OC3_3000m_contig_3257547	39847	74.23	0.997967			Yes
OC3_3000m	OC3_3000m_contig_3264246	16385	18.9751	1	Yes
OC3_3000m	OC3_3000m_contig_3264335	3531	363.106	1		Yes
OC3_3000m	OC3_3000m_contig_3275499	13306	29.8623	1			Yes
OC3_3000m	OC3_3000m_contig_3282140	14184	20.3925	1	Yes
OC3_3000m	OC3_3000m_contig_3294306	1557	64.7221	0.994862			Yes
OC3_3000m	OC3_3000m_contig_3296997	1330	5.57373	0.983459			Yes
OC3_3000m	OC3_3000m_contig_3306084	2129	6.92673	1	Yes
OC3_3000m	OC3_3000m_contig_3308699	1228	4.67347	0.999186			Yes
OC3_3000m	OC3_3000m_contig_3327824	75274	43.1236	0.999987			Yes
OC3_3000m	OC3_3000m_contig_3335668	1127	5.10747	1			Yes
OC3_3000m	OC3_3000m_contig_3337491	1631	13.6327	1			Yes
OC3_3000m	OC3_3000m_contig_3337504	1596	15.0028	1			Yes
OC3_3000m	OC3_3000m_contig_3366189	1551	6.35118	0.99871			Yes
OC3_3000m	OC3_3000m_contig_3367893	2203	7.16512	0.99773			Yes
OC3_3000m	OC3_3000m_contig_3373709	2081	125.095	1			Yes
OC3_3000m	OC3_3000m_contig_3376598	7710	8.90833	0.99987			Yes
OC3_3000m	OC3_3000m_contig_3387455	1120	3.54742	1			Yes
OC3_3000m	OC3_3000m_contig_3403732	61220	21.8524	0.999608			Yes
OC3_3000m	OC3_3000m_contig_341139	2282	21.0441	1			Yes
OC3_3000m	OC3_3000m_contig_3415485	1028	154.555	1			Yes
OC3_3000m	OC3_3000m_contig_3428526	2357	9.53376	1			Yes
OC3_3000m	OC3_3000m_contig_343189	12722	9.46564	1	Yes
OC3_3000m	OC3_3000m_contig_343571	4286	7.97413	1	Yes
OC3_3000m	OC3_3000m_contig_3443978	2451	5.98827	1			Yes
OC3_3000m	OC3_3000m_contig_3448618	3987	12.3711	0.999498			Yes
OC3_3000m	OC3_3000m_contig_3453067	2075	4.55532	1			Yes
OC3_3000m	OC3_3000m_contig_3460155	1248	15.1302	0.915865	Yes
OC3_3000m	OC3_3000m_contig_3461695	3180	22.6502	1			Yes
OC3_3000m	OC3_3000m_contig_3469357	3811	13.7531	1			Yes
OC3_3000m	OC3_3000m_contig_3469494	1162	57.7332	0.999139			Yes
OC3_3000m	OC3_3000m_contig_3471729	1108	20.2683	1			Yes
OC3_3000m	OC3_3000m_contig_3509618	1292	5.28459	1			Yes
OC3_3000m	OC3_3000m_contig_3511650	1173	4.82209	1			Yes
OC3_3000m	OC3_3000m_contig_3520738	2464	5.99741	0.997971			Yes
OC3_3000m	OC3_3000m_contig_352669	17008	23.0106	0.997766			Yes
OC3_3000m	OC3_3000m_contig_3528350	1007	7.35356	1	Yes
OC3_3000m	OC3_3000m_contig_3535013	3483	7.9721	1			Yes
OC3_3000m	OC3_3000m_contig_3537676	1192	3.59981	1			Yes
OC3_3000m	OC3_3000m_contig_3539121	5795	10.1136	0.991544	Yes
OC3_3000m	OC3_3000m_contig_3544718	8433	20.0793	0.999881	Yes
OC3_3000m	OC3_3000m_contig_3562639	1061	19.1548	0.999058			Yes
OC3_3000m	OC3_3000m_contig_356551	15662	49.8972	0.999872			Yes
OC3_3000m	OC3_3000m_contig_3576198	8141	27.4515	0.995332			Yes
OC3_3000m	OC3_3000m_contig_3578482	1247	10.7657	0.986367			Yes
OC3_3000m	OC3_3000m_contig_370946	6134	230.007	1	Yes
OC3_3000m	OC3_3000m_contig_381202	21172	56.4229	1			Yes
OC3_3000m	OC3_3000m_contig_397037	1053	7.37652	1			Yes
OC3_3000m	OC3_3000m_contig_399000	2995	151.831	1			Yes
OC3_3000m	OC3_3000m_contig_400506	2515	6.74207	0.999602			Yes
OC3_3000m	OC3_3000m_contig_423368	1493	4.90692	1			Yes
OC3_3000m	OC3_3000m_contig_428222	2651	326.802	1			Yes
OC3_3000m	OC3_3000m_contig_43127	75574	21.0187	1			Yes
OC3_3000m	OC3_3000m_contig_436204	5902	9.76965	1			Yes
OC3_3000m	OC3_3000m_contig_453459	3174	11.3059	1			Yes
OC3_3000m	OC3_3000m_contig_465459	47838	123.323	1			Yes
OC3_3000m	OC3_3000m_contig_471154	1019	5.51438	1			Yes
OC3_3000m	OC3_3000m_contig_488072	1068	7.9695	1	Yes
OC3_3000m	OC3_3000m_contig_494512	2110	8.53061	0.9891			Yes
OC3_3000m	OC3_3000m_contig_50032	52334	11.0776	0.999771			Yes
OC3_3000m	OC3_3000m_contig_507753	2051	8.21936	1			Yes
OC3_3000m	OC3_3000m_contig_514084	1835	109.792	0.992371	Yes
OC3_3000m	OC3_3000m_contig_552673	1338	16.388	1			Yes
OC3_3000m	OC3_3000m_contig_560306	10832	12.7462	1			Yes
OC3_3000m	OC3_3000m_contig_567555	133513	23.9352	1			Yes
OC3_3000m	OC3_3000m_contig_570403	11093	58.8602	0.999099			Yes
OC3_3000m	OC3_3000m_contig_576623	27939	23.0143	1	Yes
OC3_3000m	OC3_3000m_contig_578275	87155	15.5232	0.999989	Yes
OC3_3000m	OC3_3000m_contig_580246	40317	21.4441	0.999901			Yes
OC3_3000m	OC3_3000m_contig_580441	88161	15.7852	1			Yes
OC3_3000m	OC3_3000m_contig_582648	2654	89.1514	1			Yes
OC3_3000m	OC3_3000m_contig_589431	8676	11.1288	0.998386	Yes
OC3_3000m	OC3_3000m_contig_589520	1797	10.9411	1			Yes
OC3_3000m	OC3_3000m_contig_595130	11693	77.241	1	Yes
OC3_3000m	OC3_3000m_contig_601403	2665	11.2048	0.992871			Yes
OC3_3000m	OC3_3000m_contig_610184	1847	5.62522	1			Yes
OC3_3000m	OC3_3000m_contig_610636	1296	10.0148	0.918982			Yes
OC3_3000m	OC3_3000m_contig_614415	2210	6.44854	1	Yes
OC3_3000m	OC3_3000m_contig_654849	1743	5.52229	0.981067	Yes
OC3_3000m	OC3_3000m_contig_656686	6720	11.2785	1	Yes
OC3_3000m	OC3_3000m_contig_664150	1424	4.87049	1			Yes
OC3_3000m	OC3_3000m_contig_66894	2476	9.24334	1			Yes
OC3_3000m	OC3_3000m_contig_67507	1285	17.141	1			Yes
OC3_3000m	OC3_3000m_contig_681911	3721	7.80538	0.994894			Yes
OC3_3000m	OC3_3000m_contig_683535	1697	8.468	0.965822			Yes
OC3_3000m	OC3_3000m_contig_68726	3142	8.83757	0.973265			Yes
OC3_3000m	OC3_3000m_contig_701093	133857	17.8353	0.999873	Yes
OC3_3000m	OC3_3000m_contig_702981	3320	10.6744	0.996988			Yes
OC3_3000m	OC3_3000m_contig_704658	3235	189.04	1			Yes
OC3_3000m	OC3_3000m_contig_704809	1959	95.5113	1	Yes
OC3_3000m	OC3_3000m_contig_720458	1400	6.2824	0.994286			Yes
OC3_3000m	OC3_3000m_contig_721000	5163	22.9044	1			Yes
OC3_3000m	OC3_3000m_contig_729067	2144	13.0496	0.971082			Yes
OC3_3000m	OC3_3000m_contig_73100	1806	5.88949	1			Yes
OC3_3000m	OC3_3000m_contig_732854	8446	115.485	1	Yes
OC3_3000m	OC3_3000m_contig_734166	3053	12.4354	0.99869			Yes
OC3_3000m	OC3_3000m_contig_738781	1205	14.6303	1			Yes
OC3_3000m	OC3_3000m_contig_739019	2707	58.7302	0.997414			Yes
OC3_3000m	OC3_3000m_contig_742638	2124	287.419	1	Yes
OC3_3000m	OC3_3000m_contig_742885	2858	185.812	1	Yes
OC3_3000m	OC3_3000m_contig_749814	1750	10.6494	1			Yes
OC3_3000m	OC3_3000m_contig_751844	13476	42.6485	0.998738			Yes
OC3_3000m	OC3_3000m_contig_763128	41204	32.3989	0.999151			Yes
OC3_3000m	OC3_3000m_contig_76587	4421	10.2248	0.996833			Yes
OC3_3000m	OC3_3000m_contig_778577	18393	12.8911	1			Yes
OC3_3000m	OC3_3000m_contig_786993	2934	64.2565	1	Yes
OC3_3000m	OC3_3000m_contig_795358	5031	14.4378	1			Yes
OC3_3000m	OC3_3000m_contig_798583	19186	19.9131	0.999948			Yes
OC3_3000m	OC3_3000m_contig_801409	32965	29.916	0.99997			Yes
OC3_3000m	OC3_3000m_contig_806167	1941	6.5818	1	Yes
OC3_3000m	OC3_3000m_contig_811875	5650	53.9024	1	Yes
OC3_3000m	OC3_3000m_contig_824416	16992	56.2385	0.999941			Yes
OC3_3000m	OC3_3000m_contig_835344	7751	11.815	1			Yes
OC3_3000m	OC3_3000m_contig_84305	2716	20.7104	0.993004			Yes
OC3_3000m	OC3_3000m_contig_849876	17350	29.8897	0.999885			Yes
OC3_3000m	OC3_3000m_contig_854222	2391	15.5828	1			Yes
OC3_3000m	OC3_3000m_contig_863630	2805	6.66478	1			Yes
OC3_3000m	OC3_3000m_contig_875801	3191	14.5495	0.987151	Yes
OC3_3000m	OC3_3000m_contig_879066	2116	15.6272	0.984877	Yes
OC3_3000m	OC3_3000m_contig_888658	3235	6.47812	0.999073	Yes
OC3_3000m	OC3_3000m_contig_890538	73843	108.97	1			Yes
OC3_3000m	OC3_3000m_contig_894604	16826	10.2733	0.99899	Yes
[truncated: 5,185 more rows]

## Sheet: Table S5
biosample_accession	bin_name	sample	classification	bin_length	num_scaffolds	checkm_completeness	checkm_redundancy	num_ureC_genes	num_amoA_genes
SAMN38913168	OC6_2000m_MAG_273	OC6_2000m	d__Archaea;p__Thermoproteota;c__Nitrososphaeria;o__Nitrososphaerales;f__Nitrosopumilaceae;g__Nitrosopelagicus;s__	790337	220	65.53	2.34	2
SAMN38913169	OC6_2000m_MAG_101	OC6_2000m	d__Archaea;p__Thermoproteota;c__Nitrososphaeria;o__Nitrososphaerales;f__Nitrosopumilaceae;g__Nitrosopelagicus;s__Nitrosopelagicus sp012964965	709347	125	67.02	0.97	1
SAMN38913170	OC6_2000m_MAG_254	OC6_2000m	d__Bacteria;p__Acidobacteriota;c__Vicinamibacteria;o__Vicinamibacterales;f__UBA8438;g__DTWD01;s__DTWD01 sp012963185	2437011	631	74.09	4.5	3
SAMN38913171	OC6_1000m_MAG_191	OC6_1000m	d__Bacteria;p__Chloroflexota;c__Dehalococcoidia;o__SAR202;f__UBA11138;g__UBA1123;s__UBA1123 sp002313895	3291954	226	94.72	1.98	1
SAMN38913172	OC6_4000m_MAG_274	OC6_4000m	d__Bacteria;p__Chloroflexota;c__Dehalococcoidia;o__SAR202;f__UBA11138;g__UBA1123;s__UBA1123 sp002313895	3342318	270	91.88	2.4	1
SAMN38913173	OC6_150m_MAG_31	OC6_150m	d__Bacteria;p__Chloroflexota;c__Dehalococcoidia;o__UBA1151;f__UBA1151;g__GCA-2730555;s__	2222883	86	96.3	1.58	1
SAMN38913174	OC6_4000m_MAG_239	OC6_4000m	d__Bacteria;p__Chloroflexota;c__Dehalococcoidia;o__UBA1151;f__UBA1151;g__GCA-2730555;s__	2618369	113	96.2	1.49	1
SAMN38913175	OC6_150m_MAG_73	OC6_150m	d__Bacteria;p__Chloroflexota;c__Dehalococcoidia;o__UBA1151;f__UBA1151;g__GCA-2730555;s__GCA-2730555 sp014239685	2298627	112	95.21	0.99	1
SAMN38913176	OC6_1000m_MAG_1	OC6_1000m	d__Bacteria;p__Chloroflexota;c__Dehalococcoidia;o__UBA3495;f__UBA3495;g__UBA11650;s__UBA11650 sp002708395	2526157	782	72.74	3.3	1
SAMN38913177	OC3_1000m_MAG_5	OC3_1000m	d__Bacteria;p__Desulfobacterota_B;c__Binatia;o__UBA1149;f__UBA1149;g__;s__	2108975	178	93.28	3.53	1
SAMN38913178	OC6_2000m_MAG_269	OC6_2000m	d__Bacteria;p__Desulfobacterota_B;c__Binatia;o__UBA1149;f__UBA1149;g__;s__	2130124	131	94.12	2.8	1
SAMN38913179	OC6_4000m_MAG_306	OC6_4000m	d__Bacteria;p__Desulfobacterota_B;c__Binatia;o__UBA1149;f__UBA1149;g__;s__	2037235	96	94.12	2.57	1
SAMN38913180	OC3_3000m_MAG_22	OC3_3000m	d__Bacteria;p__Desulfobacterota_B;c__Binatia;o__UBA12015;f__UBA12015;g__UBA12015;s__	3461826	91	96.64	0.84	1
SAMN38913181	OC3_3000m_MAG_16	OC3_3000m	d__Bacteria;p__Hydrogenedentota;c__Hydrogenedentia;o__Hydrogenedentiales;f__GCA-2746185;g__DTSJ01;s__	4650085	355	94.03	2.85	1
SAMN38913182	OC3_1000m_MAG_22	OC3_1000m	d__Bacteria;p__Hydrogenedentota;c__Hydrogenedentia;o__Hydrogenedentiales;f__GCA-2746185;g__DTSJ01;s__DTSJ01 sp012965445	2911303	925	70.96	1.31	2
SAMN38913183	OC6_3000m_MAG_207	OC6_3000m	d__Bacteria;p__Hydrogenedentota;c__Hydrogenedentia;o__Hydrogenedentiales;f__GCA-2746185;g__DTSJ01;s__DTSJ01 sp012965445	2873491	990	63.08	2.3	1
SAMN38913184	OC3_500m_MAG_41	OC3_500m	d__Bacteria;p__Latescibacterota;c__UBA2968;o__UBA8231;f__UBA8231;g__UBA8231;s__	4486184	910	89.56	3.63	1
SAMN38913185	OC6_3000m_MAG_310	OC6_3000m	d__Bacteria;p__Latescibacterota;c__UBA2968;o__UBA8231;f__UBA8231;g__UBA8231;s__	6228505	496	92.31	4.95	1
SAMN38913186	OC3_3000m_MAG_69	OC3_3000m	d__Bacteria;p__Myxococcota_A;c__UBA9160;o__UBA9160;f__;g__;s__	2910694	315	92.88	1.13	1
SAMN38913187	OC6_2000m_MAG_259	OC6_2000m	d__Bacteria;p__Myxococcota_A;c__UBA9160;o__UBA9160;f__;g__;s__	2254465	860	52.04	3.89	1
SAMN38913188	OC6_3000m_MAG_10	OC6_3000m	d__Bacteria;p__Myxococcota_A;c__UBA9160;o__UBA9160;f__;g__;s__	2924372	313	90.65	0	1
SAMN38913189	OC6_4000m_MAG_158	OC6_4000m	d__Bacteria;p__Myxococcota_A;c__UBA9160;o__UBA9160;f__;g__;s__	3070815	189	92.58	0.48	1
SAMN38913190	OC3_2000m_MAG_231	OC3_2000m	d__Bacteria;p__Myxococcota_A;c__UBA9160;o__UBA9160;f__SMWR01;g__;s__	5058944	993	88.26	3.14	1
SAMN38913191	OC3_2000m_MAG_276	OC3_2000m	d__Bacteria;p__Myxococcota_A;c__UBA9160;o__UBA9160;f__SMWR01;g__JABSQX01;s__	2611858	1010	54.03	2.9	1
SAMN38913192	OC3_3000m_MAG_167	OC3_3000m	d__Bacteria;p__Myxococcota_A;c__UBA9160;o__UBA9160;f__UBA4427;g__;s__	3537515	725	83.63	3.87	1
SAMN38913193	OC6_1000m_MAG_6	OC6_1000m	d__Bacteria;p__Myxococcota_A;c__UBA9160;o__UBA9160;f__UBA4427;g__;s__	3122063	1116	60.43	1.94	1
SAMN38913194	OC6_1000m_MAG_60	OC6_1000m	d__Bacteria;p__Myxococcota_A;c__UBA9160;o__UBA9160;f__UBA4427;g__;s__	3493453	714	81.91	1.88	1
SAMN38913195	OC6_3000m_MAG_334	OC6_3000m	d__Bacteria;p__Myxococcota_A;c__UBA9160;o__UBA9160;f__UBA4427;g__;s__	3859258	238	91.22	1.08	1
SAMN38913196	OC3_3000m_MAG_25	OC3_3000m	d__Bacteria;p__Myxococcota_A;c__UBA9160;o__UBA9160;f__UBA4427;g__DUBZ01;s__DUBZ01 sp012960035	3106168	1106	70.34	4.19	2
SAMN38913197	OC3_3000m_MAG_31	OC3_3000m	d__Bacteria;p__Myxococcota_A;c__UBA9160;o__UBA9160;f__UBA4427;g__UBA4427;s__	2447162	734	74.58	2.58	2
SAMN38913198	OC3_3000m_MAG_117	OC3_3000m	d__Bacteria;p__Myxococcota;c__Polyangia;o__Polyangiales;f__Polyangiaceae;g__;s__	4545495	1442	74.6	3.48	1
SAMN38913199	OC3_3000m_MAG_226	OC3_3000m	d__Bacteria;p__Nitrospinota;c__Nitrospinia;o__Nitrospinales;f__Nitrospinaceae;g__LS-NOB;s__LS-NOB sp012961055	1643790	122	76.01	3.47	1
SAMN38913200	OC3_2000m_MAG_142	OC3_2000m	d__Bacteria;p__Planctomycetota;c__Planctomycetia;o__Pirellulales;f__Pirellulaceae;g__;s__	4655916	913	89.4	1.72	1
SAMN38913201	OC3_3000m_MAG_123	OC3_3000m	d__Bacteria;p__Planctomycetota;c__Planctomycetia;o__Pirellulales;f__Pirellulaceae;g__;s__	4960493	667	94.17	1.15	1
SAMN38913202	OC3_3000m_MAG_133	OC3_3000m	d__Bacteria;p__Planctomycetota;c__Planctomycetia;o__Pirellulales;f__Pirellulaceae;g__;s__	4006791	1098	76.35	3.87	1
SAMN38913203	OC6_2000m_MAG_281	OC6_2000m	d__Bacteria;p__Planctomycetota;c__Planctomycetia;o__Pirellulales;f__Pirellulaceae;g__;s__	4119244	912	83.45	3.52	2
SAMN38913204	OC3_2000m_MAG_207	OC3_2000m	d__Bacteria;p__Planctomycetota;c__Planctomycetia;o__Pirellulales;f__Pirellulaceae;g__SAT2750;s__	4413950	1089	86.5	3.05	3
SAMN38913205	OC6_2000m_MAG_87	OC6_2000m	d__Bacteria;p__Planctomycetota;c__Planctomycetia;o__Pirellulales;f__Pirellulaceae;g__SAT2750;s__	2669924	1094	56.9	3.05	1
SAMN38913206	OC6_4000m_MAG_1	OC6_4000m	d__Bacteria;p__Planctomycetota;c__Planctomycetia;o__Pirellulales;f__Pirellulaceae;g__UBA721;s__UBA721 sp012965455	3219578	805	85.18	2.3	1
SAMN38913207	OC3_2000m_MAG_139	OC3_2000m	d__Bacteria;p__Planctomycetota;c__Planctomycetia;o__Pirellulales;f__Pirellulaceae;g__UWMA-0346;s__UWMA-0346 sp012959465	5871469	1166	85.52	1.78	1
SAMN38913208	OC3_1000m_MAG_224	OC3_1000m	d__Bacteria;p__Planctomycetota;c__Planctomycetia;o__Pirellulales;f__UBA7805;g__;s__	5101388	670	95.33	0	1
SAMN38913209	OC6_1000m_MAG_86	OC6_1000m	d__Bacteria;p__Planctomycetota;c__Planctomycetia;o__Pirellulales;f__UBA7805;g__;s__	5184207	579	98.78	0.1	1
SAMN38913210	OC6_2000m_MAG_266	OC6_2000m	d__Bacteria;p__Planctomycetota;c__Planctomycetia;o__Pirellulales;f__UBA7805;g__;s__	4354653	1149	79.39	1.15	1
SAMN38913211	OC6_500m_MAG_276	OC6_500m	d__Bacteria;p__Planctomycetota;c__Planctomycetia;o__Pirellulales;f__UBA7805;g__;s__	3452951	1182	64.36	1.53	1
SAMN38913212	OC3_150m_MAG_236	OC3_150m	d__Bacteria;p__Planctomycetota;c__Planctomycetia;o__Planctomycetales;f__Planctomycetaceae;g__;s__	5054550	1763	59.59	2.3	2
SAMN38913213	OC3_500m_MAG_61	OC3_500m	d__Bacteria;p__Planctomycetota;c__Planctomycetia;o__Planctomycetales;f__Planctomycetaceae;g__GCA-2726205;s__	4537774	1225	75.05	1.21	2
SAMN38913214	OC3_2000m_MAG_275	OC3_2000m	d__Bacteria;p__Planctomycetota;c__Planctomycetia;o__Planctomycetales;f__Planctomycetaceae;g__UBA8437;s__	4765735	1249	87.27	4.44	1
SAMN38913215	OC6_3000m_MAG_153	OC6_3000m	d__Bacteria;p__Planctomycetota;c__UBA8108;o__UBA8108;f__UBA8108;g__UBA8108;s__	3539060	593	79.83	3.23	2
SAMN38913216	OC3_2000m_MAG_28	OC3_2000m	d__Bacteria;p__Planctomycetota;c__UBA8108;o__UBA8108;f__UBA8108;g__UBA8108;s__UBA8108 sp002708465	4310871	320	96.17	3.76	1
SAMN38913217	OC6_3000m_MAG_233	OC6_3000m	d__Bacteria;p__Poribacteria;c__WGA-4E;o__WGA-4E;f__UBA9662;g__UBA9662;s__UBA9662 sp012963885	7307729	421	98.84	3.3	2
SAMN38913218	OC3_1000m_MAG_232	OC3_1000m	d__Bacteria;p__Proteobacteria;c__Alphaproteobacteria;o__GCA-2731375;f__GCA-2731375;g__GCA-2731375;s__	3159864	988	79.23	4.1	2
SAMN38913219	OC3_150m_MAG_138	OC3_150m	d__Bacteria;p__Proteobacteria;c__Alphaproteobacteria;o__GCA-2731375;f__GCA-2731375;g__GCA-2731375;s__	5377031	655	97.55	2.72	2
SAMN38913220	OC3_3000m_MAG_220	OC3_3000m	d__Bacteria;p__Proteobacteria;c__Alphaproteobacteria;o__GCA-2731375;f__GCA-2731375;g__GCA-2731375;s__	4418558	370	94.5	1.47	1
SAMN38913221	OC6_4000m_MAG_82	OC6_4000m	d__Bacteria;p__Proteobacteria;c__Alphaproteobacteria;o__GCA-2731375;f__GCA-2731375;g__GCA-2731375;s__	4073362	523	79.72	2.5	1
SAMN38913222	OC6_500m_MAG_26	OC6_500m	d__Bacteria;p__Proteobacteria;c__Alphaproteobacteria;o__GCA-2731375;f__GCA-2731375;g__GCA-2731375;s__	4773888	354	98.85	1.74	2
SAMN38913223	OC3_3000m_MAG_71	OC3_3000m	d__Bacteria;p__Proteobacteria;c__Alphaproteobacteria;o__JAAXGF01;f__JAAXGF01;g__;s__	3640949	317	95.65	2.72	1
SAMN38913224	OC6_2000m_MAG_161	OC6_2000m	d__Bacteria;p__Proteobacteria;c__Alphaproteobacteria;o__JAAXGF01;f__JAAXGF01;g__;s__	2037226	732	62.82	1.32	2
SAMN38913225	OC6_3000m_MAG_168	OC6_3000m	d__Bacteria;p__Proteobacteria;c__Alphaproteobacteria;o__JAAXGF01;f__JAAXGF01;g__;s__	3331992	520	87.07	3.82	1
SAMN38913226	OC3_3000m_MAG_266	OC3_3000m	d__Bacteria;p__Proteobacteria;c__Alphaproteobacteria;o__Rhodospirillales;f__UBA2165;g__;s__	3353171	216	97.14	0.53	1
SAMN38913227	OC6_3000m_MAG_133	OC6_3000m	d__Bacteria;p__Proteobacteria;c__Alphaproteobacteria;o__Rhodospirillales;f__UBA2165;g__GCA-2687515;s__	4856920	594	95.52	3.29	2
SAMN38913228	OC3_500m_MAG_115	OC3_500m	d__Bacteria;p__Proteobacteria;c__Alphaproteobacteria;o__Rhodospirillales;f__UBA2165;g__GCA-2712665;s__GCA-2712665 sp002938035	1707411	688	53.03	3.35	2
SAMN38913229	OC3_50m_MAG_153	OC3_50m	d__Bacteria;p__Proteobacteria;c__Alphaproteobacteria;o__TMED109;f__TMED109;g__TMED109;s__	1269077	196	71.95	1.87	1
SAMN38913230	OC6_4000m_MAG_199	OC6_4000m	d__Bacteria;p__Proteobacteria;c__Alphaproteobacteria;o__UBA7887;f__UBA7887;g__;s__	3314340	540	90.68	3.03	2
SAMN38913231	OC3_2000m_MAG_6	OC3_2000m	d__Bacteria;p__Proteobacteria;c__Alphaproteobacteria;o__UBA7887;f__UBA7887;g__MarineAlpha9-Bin7;s__MarineAlpha9-Bin7 sp002937585	2762506	455	90.33	2.28	1
SAMN38913232	OC6_2000m_MAG_94	OC6_2000m	d__Bacteria;p__Proteobacteria;c__Alphaproteobacteria;o__UBA7887;f__UBA7887;g__MarineAlpha9-Bin7;s__MarineAlpha9-Bin7 sp002937585	2592805	273	98.39	4.56	1
SAMN38913233	OC6_3000m_MAG_312	OC6_3000m	d__Bacteria;p__Proteobacteria;c__Alphaproteobacteria;o__UBA7887;f__UBA7887;g__MarineAlpha9-Bin7;s__MarineAlpha9-Bin7 sp002937585	2491018	133	94.28	1.41	1
SAMN38913234	OC6_150m_MAG_308	OC6_150m	d__Bacteria;p__Proteobacteria;c__Alphaproteobacteria;o__UBA828;f__UBA828;g__PTKB01;s__	1837752	443	57.76	3.45	3
SAMN38913235	OC3_1000m_MAG_123	OC3_1000m	d__Bacteria;p__Proteobacteria;c__Alphaproteobacteria;o__UBA828;f__UBA828;g__PTKB01;s__PTKB01 sp002937555	3298255	875	92.07	3.3	4
SAMN38913236	OC6_150m_MAG_230	OC6_150m	d__Bacteria;p__Proteobacteria;c__Gammaproteobacteria;o__Ga0077536;f__Ga0077536;g__UBA11873;s__	2326361	748	55.64	3.49	1
SAMN38913237	OC6_150m_MAG_352	OC6_150m	d__Bacteria;p__Proteobacteria;c__Gammaproteobacteria;o__Ga0077536;f__Ga0077536;g__UBA11873;s__	2327703	818	58.57	3.04	1	1
SAMN38913238	OC3_1000m_MAG_153	OC3_1000m	d__Bacteria;p__Proteobacteria;c__Gammaproteobacteria;o__PS1;f__Thioglobaceae;g__SZUA-1055;s__SZUA-1055 sp015659815	1501000	154	95.42	2.81	1
SAMN38913239	OC3_1000m_MAG_197	OC3_1000m	d__Bacteria;p__Proteobacteria;c__Gammaproteobacteria;o__Pseudomonadales;f__DSM-6294;g__Thalassolituus;s__Thalassolituus oleivorans	3884715	31	99.48	1.49	1
SAMN38913240	OC3_3000m_MAG_282	OC3_3000m	d__Bacteria;p__Proteobacteria;c__Gammaproteobacteria;o__Pseudomonadales;f__DSM-6294;g__Thalassolituus;s__Thalassolituus oleivorans	3672734	36	99.05	1.46	1
SAMN38913241	OC6_3000m_MAG_39	OC6_3000m	d__Bacteria;p__Proteobacteria;c__Gammaproteobacteria;o__Pseudomonadales;f__HTCC2089;g__;s__	3281288	611	88.05	3.01	1
SAMN38913242	OC6_4000m_MAG_202	OC6_4000m	d__Bacteria;p__Proteobacteria;c__Gammaproteobacteria;o__Pseudomonadales;f__HTCC2089;g__;s__	3112290	663	86.5	3.18	2
SAMN38913243	OC3_3000m_MAG_210	OC3_3000m	d__Bacteria;p__Proteobacteria;c__Gammaproteobacteria;o__Pseudomonadales;f__HTCC2089;g__GCA-002726655;s__	4132272	43	92.96	3.15	1
SAMN38913244	OC6_2000m_MAG_282	OC6_2000m	d__Bacteria;p__Proteobacteria;c__Gammaproteobacteria;o__Pseudomonadales;f__HTCC2089;g__UBA11889;s__	2697807	159	82.31	2.78	1
SAMN38913245	OC6_3000m_MAG_125	OC6_3000m	d__Bacteria;p__Proteobacteria;c__Gammaproteobacteria;o__Pseudomonadales;f__HTCC2089;g__UBA11889;s__	2430597	102	86.27	1.94	1
SAMN38913246	OC6_3000m_MAG_164	OC6_3000m	d__Bacteria;p__Proteobacteria;c__Gammaproteobacteria;o__Pseudomonadales;f__HTCC2089;g__UBA11889;s__	2103893	103	82.72	1.71	1
SAMN38913247	OC6_2000m_MAG_173	OC6_2000m	d__Bacteria;p__Proteobacteria;c__Gammaproteobacteria;o__Pseudomonadales;f__HTCC2089;g__UBA9659;s__UBA9659 sp012961165	3965064	311	92.5	3.33	1
SAMN38913248	OC6_3000m_MAG_131	OC6_3000m	d__Bacteria;p__Proteobacteria;c__Gammaproteobacteria;o__Pseudomonadales;f__HTCC2089;g__UBA9659;s__UBA9659 sp012961165	4343440	205	92.93	2.9	1
SAMN38913249	OC3_500m_MAG_161	OC3_500m	d__Bacteria;p__Proteobacteria;c__Gammaproteobacteria;o__Pseudomonadales;f__Moraxellaceae;g__Acinetobacter;s__Acinetobacter albensis	3230979	87	99.79	0.4	1
SAMN38913250	OC3_2000m_MAG_210	OC3_2000m	d__Bacteria;p__Proteobacteria;c__Gammaproteobacteria;o__Pseudomonadales;f__Moraxellaceae;g__Acinetobacter;s__Acinetobacter guillouiae	4589540	623	96.64	3.14	1
SAMN38913251	OC3_2000m_MAG_279	OC3_2000m	d__Bacteria;p__Proteobacteria;c__Gammaproteobacteria;o__Pseudomonadales;f__Moraxellaceae;g__Moraxella_A;s__Moraxella_A sp002478835	2289156	623	85.92	2.47	1
SAMN38913252	OC3_1000m_MAG_45	OC3_1000m	d__Bacteria;p__Proteobacteria;c__Gammaproteobacteria;o__Pseudomonadales;f__Porticoccaceae;g__HTCC2207;s__HTCC2207 sp018607525	1098792	324	58.89	0	1
SAMN38913253	OC3_150m_MAG_316	OC3_150m	d__Bacteria;p__Proteobacteria;c__Gammaproteobacteria;o__Pseudomonadales;f__Pseudohongiellaceae;g__UBA9145;s__UBA9145 sp002712055	2520567	137	89.51	2.22	1
SAMN38913254	OC3_1000m_MAG_240	OC3_1000m	d__Bacteria;p__Proteobacteria;c__Gammaproteobacteria;o__Pseudomonadales;f__Pseudohongiellaceae;g__UBA9145;s__UBA9145 sp002731775	3394970	89	94.63	1.3	1
SAMN38913255	OC3_3000m_MAG_147	OC3_3000m	d__Bacteria;p__Proteobacteria;c__Gammaproteobacteria;o__Pseudomonadales;f__Pseudohongiellaceae;g__UBA9145;s__UBA9145 sp002731775	3019266	162	87.84	0.19	1
SAMN38913256	OC6_4000m_MAG_6	OC6_4000m	d__Bacteria;p__Proteobacteria;c__Gammaproteobacteria;o__Pseudomonadales;f__Pseudomonadaceae;g__Pseudomonas_E;s__	5081173	29	99.92	0.51	1
SAMN38913257	OC3_50m_MAG_321	OC3_50m	d__Bacteria;p__Proteobacteria;c__Gammaproteobacteria;o__Pseudomonadales;f__Pseudomonadaceae;g__Pseudomonas_E;s__Pseudomonas_E putida_H	6258059	104	99.61	3.97	1
SAMN38913258	OC3_1000m_MAG_212	OC3_1000m	d__Bacteria;p__Proteobacteria;c__Gammaproteobacteria;o__Pseudomonadales;f__Pseudomonadaceae;g__Pseudomonas_E;s__Pseudomonas_E sp018827205	4247585	243	95.37	3.24	1
SAMN38913259	OC6_2000m_MAG_91	OC6_2000m	d__Bacteria;p__Proteobacteria;c__Gammaproteobacteria;o__Pseudomonadales;f__Pseudomonadaceae;g__Pseudomonas_E;s__Pseudomonas_E sp018827205	4648273	254	98.6	4.15	1
SAMN38913260	OC6_2000m_MAG_313	OC6_2000m	d__Bacteria;p__Proteobacteria;c__Gammaproteobacteria;o__Pseudomonadales;f__Pseudomonadaceae;g__Pseudomonas_E;s__Pseudomonas_E sp900187515	3403842	89	69.95	0.05	1
SAMN38913261	OC6_2000m_MAG_40	OC6_2000m	d__Bacteria;p__Proteobacteria;c__Gammaproteobacteria;o__UBA6522;f__UBA6522;g__SMWC01;s__	2752826	232	88.73	3.24	1
SAMN38913262	OC6_3000m_MAG_167	OC6_3000m	d__Bacteria;p__UBA8248;c__UBA8248;o__UBA8248;f__UBA8248;g__;s__	3840646	730	89.32	2.66	2
SAMN38913263	OC6_4000m_MAG_328	OC6_4000m	d__Bacteria;p__UBA8248;c__UBA8248;o__UBA8248;f__UBA8248;g__;s__	4219974	400	97.44	1.71	1
SAMN38913264	OC3_3000m_MAG_21	OC3_3000m	d__Bacteria;p__Verrucomicrobiota;c__Kiritimatiellae;o__SS1-B-03-39;f__;g__;s__	4874127	671	93.75	1.92	2
SAMN38913265	OC3_150m_MAG_5	OC3_150m	d__Bacteria;p__Verrucomicrobiota;c__Verrucomicrobiae;o__Opitutales;f__MB11C04;g__;s__	1364252	500	53.84	0	1
SAMN38913266	OC3_500m_MAG_264	OC3_500m	d__Bacteria;p__Verrucomicrobiota;c__Verrucomicrobiae;o__Opitutales;f__MB11C04;g__;s__	2158508	854	57.85	1.62	4
SAMN38913267	OC6_4000m_MAG_93	OC6_4000m	d__Bacteria;p__Verrucomicrobiota;c__Verrucomicrobiae;o__Opitutales;f__MB11C04;g__;s__	2633616	905	66.28	3.83	3
SAMN38913268	OC6_3000m_MAG_240	OC6_3000m	d__Bacteria;p__Verrucomicrobiota;c__Verrucomicrobiae;o__Opitutales;f__MB11C04;g__GCA-2730975;s__	2940159	794	85.1	2.59	1
SAMN38913269	OC6_4000m_MAG_210	OC6_4000m	d__Bacteria;p__Verrucomicrobiota;c__Verrucomicrobiae;o__Pedosphaerales;f__UBA1100;g__JACNJL01;s__	1400213	483	55.36	3.41	2
SAMN38913270	OC3_1000m_MAG_215	OC3_1000m	d__Bacteria;p__Verrucomicrobiota;c__Verrucomicrobiae;o__Verrucomicrobiales;f__Akkermansiaceae;g__Roseibacillus_B;s__	3759904	979	83.58	2.8	1
SAMN38913271	OC3_500m_MAG_126	OC3_500m	d__Bacteria;p__Verrucomicrobiota;c__Verrucomicrobiae;o__Verrucomicrobiales;f__Akkermansiaceae;g__Roseibacillus_B;s__	3953967	915	88.21	3.69	1
SAMN38913272	OC6_2000m_MAG_61	OC6_2000m	d__Bacteria;p__Verrucomicrobiota;c__Verrucomicrobiae;o__Verrucomicrobiales;f__Akkermansiaceae;g__Roseibacillus_B;s__	5302979	265	99.26	1.36	1
SAMN38913273	OC6_3000m_MAG_101	OC6_3000m	d__Bacteria;p__Verrucomicrobiota;c__Verrucomicrobiae;o__Verrucomicrobiales;f__Akkermansiaceae;g__Roseibacillus_B;s__	5439221	248	98.58	1.36	1
SAMN38913274	OC6_4000m_MAG_189	OC6_4000m	d__Bacteria;p__Verrucomicrobiota;c__Verrucomicrobiae;o__Verrucomicrobiales;f__Akkermansiaceae;g__Roseibacillus_B;s__	5532609	279	98.92	1.47	2
SAMN38913275	OC6_1000m_MAG_21	OC6_1000m	d__Bacteria;p__Verrucomicrobiota;c__Verrucomicrobiae;o__Verrucomicrobiales;f__Akkermansiaceae;g__Roseibacillus_B;s__Roseibacillus_B sp003483645	3787771	439	97.28	0.83	1
SAMN38913276	OC6_3000m_MAG_290	OC6_3000m	d__Bacteria;p__Verrucomicrobiota;c__Verrucomicrobiae;o__Verrucomicrobiales;f__DEV007;g__CACIUL01;s__	4248032	212	99.96	2.04	1

## Sheet: Table S6
Data Set	scaffold_name	scaffold_len	coverage_mean	coverage_breadth
GEOTRACES	S0253_102733	625	15.0695	0.9792
GEOTRACES	S0253_10662	1923	9.99323	0.9922
GEOTRACES	S0253_113710	595	5.58652	0.979832
GEOTRACES	S0253_119949	581	40.5986	0.998279
GEOTRACES	S0253_12023	1810	19.9482	1
GEOTRACES	S0253_130576	558	8.98284	1
GEOTRACES	S0253_132386	554	8.88614	0.978339
GEOTRACES	S0253_142995	534	6.04948	0.994382
GEOTRACES	S0253_145442	530	6.18158	1
GEOTRACES	S0253_147845	526	6.75798	0.918251
GEOTRACES	S0253_15701	1585	16.6279	0.986751
GEOTRACES	S0253_175500	485	5.97612	0.923711
GEOTRACES	S0253_175980	484	3.90719	1
GEOTRACES	S0253_177235	483	31.5526	0.983437
GEOTRACES	S0253_183229	475	2.64308	0.951579
GEOTRACES	S0253_192095	465	4.99048	1
GEOTRACES	S0253_203366	453	6.36634	1
GEOTRACES	S0253_204753	452	5.34437	1
GEOTRACES	S0253_204874	452	4.12252	1
GEOTRACES	S0253_205310	451	6.39203	0.968958
GEOTRACES	S0253_209150	448	6.25168	1
GEOTRACES	S0253_218773	439	5.61938	1
GEOTRACES	S0253_225692	433	6.35689	0.997691
GEOTRACES	S0253_22622	1321	4.44236	0.988645
GEOTRACES	S0253_247449	416	233.383	1
GEOTRACES	S0253_249539	414	2.62879	1
GEOTRACES	S0253_251	11167	41.0229	0.999911
GEOTRACES	S0253_272692	399	8.03614	1
GEOTRACES	S0253_28311	1180	9.51262	1
GEOTRACES	S0253_30040	1145	10.994	0.977293
GEOTRACES	S0253_306067	381	76.9351	1
GEOTRACES	S0253_32371	1103	27.5016	1
GEOTRACES	S0253_334514	368	35.8119	1
GEOTRACES	S0253_33526	1083	4.13612	1
GEOTRACES	S0253_35656	1051	9.2242	1
GEOTRACES	S0253_3628	3255	22.9887	1
GEOTRACES	S0253_41161	979	9.03016	1
GEOTRACES	S0253_44	23632	37.473	0.97478
GEOTRACES	S0253_49004	898	8.47995	1
GEOTRACES	S0253_49233	896	8.37936	1
GEOTRACES	S0253_56640	836	3.23324	1
GEOTRACES	S0253_61471	803	9.59112	1
GEOTRACES	S0253_6217	2500	8.94085	1
GEOTRACES	S0253_67667	766	104.083	1
GEOTRACES	S0253_68171	763	144.1	1
GEOTRACES	S0253_68506	761	10.3175	1
GEOTRACES	S0253_79154	709	18.6225	1
GEOTRACES	S0253_81432	699	4.98361	0.997139
GEOTRACES	S0253_92238	658	5.48031	1
GEOTRACES	S0254_102597	571	2.36105	1
GEOTRACES	S0254_106388	562	6.92961	1
GEOTRACES	S0254_108081	558	194.135	0.998208
GEOTRACES	S0254_115170	542	334.816	1
GEOTRACES	S0254_116048	540	8.8	1
GEOTRACES	S0254_118958	534	2.94792	1
GEOTRACES	S0254_122997	526	165.617	1
GEOTRACES	S0254_127033	518	6.84239	1
GEOTRACES	S0254_128859	514	2.28571	1
GEOTRACES	S0254_12887	1544	9.98565	1
GEOTRACES	S0254_133935	506	5.19944	0.992095
GEOTRACES	S0254_13719	1501	4.95485	0.974684
GEOTRACES	S0254_138777	498	7.72126	1
GEOTRACES	S0254_157	12693	33.4275	1
GEOTRACES	S0254_159085	469	20.3542	0.993603
GEOTRACES	S0254_162098	465	7.82857	1
GEOTRACES	S0254_168445	457	7.96091	1
GEOTRACES	S0254_175433	449	4.53846	0.977728
GEOTRACES	S0254_175994	448	3.06376	1
GEOTRACES	S0254_181572	442	3.5274	0.9819
GEOTRACES	S0254_19456	1265	14.1166	1
GEOTRACES	S0254_2090	3643	80.6593	0.969531
GEOTRACES	S0254_21042	1217	5.94939	0.982744
GEOTRACES	S0254_21111	1215	8.79718	1
GEOTRACES	S0254_215033	412	18.5191	0.990291
GEOTRACES	S0254_21810	1196	28.0774	1
GEOTRACES	S0254_218763	409	6.42857	0.982885
GEOTRACES	S0254_221541	407	7.37354	1
GEOTRACES	S0254_236975	396	81.7642	1
GEOTRACES	S0254_238953	394	1.65984	1
GEOTRACES	S0254_25074	1118	10.3791	1
GEOTRACES	S0254_276275	373	34.5516	1
GEOTRACES	S0254_278319	372	39.8514	0.989247
GEOTRACES	S0254_296526	363	8.52113	0.911846
GEOTRACES	S0254_31115	1006	5.82593	0.99503
GEOTRACES	S0254_31403	1002	6.18075	1
GEOTRACES	S0254_3550	2848	6.04559	1
GEOTRACES	S0254_38688	905	6.86623	0.99337
GEOTRACES	S0254_4313	2598	7.20507	1
GEOTRACES	S0254_45114	842	5.05636	0.998812
GEOTRACES	S0254_47438	822	9.60714	1
GEOTRACES	S0254_4809	2467	4.35132	0.999595
GEOTRACES	S0254_482	7457	15.8419	1
GEOTRACES	S0254_59221	739	4.65874	1
GEOTRACES	S0254_62002	723	25.192	1
GEOTRACES	S0254_6289	2178	10.9704	0.995868
GEOTRACES	S0254_65566	704	2.36643	1
GEOTRACES	S0254_67847	692	3.49262	1
GEOTRACES	S0254_69643	684	6.02996	1
GEOTRACES	S0254_84468	625	4.58737	0.944
GEOTRACES	S0254_85732	621	12.4098	1
GEOTRACES	S0254_94	15673	35.6678	1
GEOTRACES	S0254_95758	590	12.1136	1
GEOTRACES	S0254_97111	586	5.62156	1
GEOTRACES	S0254_97312	586	27.5872	1
GEOTRACES	S0254_98274	583	8.06697	0.919382
GEOTRACES	S0255_103587	535	19.1818	1
GEOTRACES	S0255_105088	531	6.51181	1
GEOTRACES	S0255_105958	529	5.52507	1
GEOTRACES	S0255_10641	1563	31.603	0.994882
GEOTRACES	S0255_112361	515	2.84384	0.992233
GEOTRACES	S0255_1219	4256	17.602	1
GEOTRACES	S0255_124073	493	11.6006	0.991886
GEOTRACES	S0255_124753	492	163.482	1
GEOTRACES	S0255_124768	492	6.19883	1
GEOTRACES	S0255_12793	1426	15.7171	1
GEOTRACES	S0255_12851	1423	6.06284	1
GEOTRACES	S0255_133968	477	39.633	1
GEOTRACES	S0255_137184	472	6.30124	1
GEOTRACES	S0255_147797	456	2.80719	1
GEOTRACES	S0255_155499	447	9.92929	0.997763
GEOTRACES	S0255_157799	444	7.37755	1
GEOTRACES	S0255_162	10722	31.6591	0.997389
GEOTRACES	S0255_163964	437	89.9303	0.997712
GEOTRACES	S0255_177247	423	83.4689	1
GEOTRACES	S0255_183026	417	3.73783	0.990408
GEOTRACES	S0255_20204	1144	5.16398	1
GEOTRACES	S0255_202486	400	4.924	1
GEOTRACES	S0255_205192	397	1.65587	0.997481
GEOTRACES	S0255_230458	380	43.0348	0.992105
GEOTRACES	S0255_35552	878	5.33516	0.969248
GEOTRACES	S0255_36644	865	3.54126	1
GEOTRACES	S0255_40052	830	8.71471	0.987952
GEOTRACES	S0255_44391	791	26.156	0.992415
GEOTRACES	S0255_44630	789	18.6213	0.996198
GEOTRACES	S0255_49915	749	2.29215	1
GEOTRACES	S0255_5056	2223	7.61987	1
GEOTRACES	S0255_539	6167	34.7047	1
GEOTRACES	S0255_60185	686	4.89366	1
GEOTRACES	S0255_63703	668	6.31274	1
GEOTRACES	S0255_68329	647	200.29	0.998454
GEOTRACES	S0255_76335	614	4.15733	1
GEOTRACES	S0255_79243	603	4.3819	1
GEOTRACES	S0255_86314	581	101.232	1
GEOTRACES	S0255_91301	566	5.89183	0.95053
GEOTRACES	S0255_9428	1659	13.6064	1
GEOTRACES	S0255_95023	556	6.81034	1
GEOTRACES	S0255_9689	1636	5.7389	0.994499
GEOTRACES	S0255_99472	545	253.527	1
GEOTRACES	S0257_1186	5253	84.2939	1
GEOTRACES	S0257_124391	576	3.00939	1
GEOTRACES	S0257_127179	571	12.2043	1
GEOTRACES	S0257_129226	566	4.24038	1
GEOTRACES	S0257_13078	1733	6.92104	0.993076
GEOTRACES	S0257_133633	558	4.66912	1
GEOTRACES	S0257_14014	1674	6.78543	0.995818
GEOTRACES	S0257_142616	541	4.4399	0.970425
GEOTRACES	S0257_143079	540	3.57949	0.998148
GEOTRACES	S0257_143319	540	6.85128	1
GEOTRACES	S0257_14589	1640	5.80604	1
GEOTRACES	S0257_14823	1626	3.65854	0.99262
GEOTRACES	S0257_168251	501	4.03704	1
GEOTRACES	S0257_170981	497	3.21326	1
GEOTRACES	S0257_173334	494	4.61337	0.987854
GEOTRACES	S0257_179792	486	8.49107	1
GEOTRACES	S0257_18118	1473	18.0469	0.995927
GEOTRACES	S0257_185037	479	2.2766	1
GEOTRACES	S0257_188353	476	8.43558	1
GEOTRACES	S0257_196142	467	1.98107	1
GEOTRACES	S0257_201757	461	2.79421	1
GEOTRACES	S0257_204	11325	44.1103	0.999029
GEOTRACES	S0257_207483	456	8.31372	1
GEOTRACES	S0257_210315	453	2.91419	1
GEOTRACES	S0257_217521	446	2.96959	0.982063
GEOTRACES	S0257_22280	1329	8.81255	1
GEOTRACES	S0257_22447	1324	17.0596	0.999245
GEOTRACES	S0257_23896	1283	10.0115	1
GEOTRACES	S0257_242656	426	19.2899	0.997653
GEOTRACES	S0257_242926	425	3.16364	1
GEOTRACES	S0257_250205	420	4.24074	0.95
GEOTRACES	S0257_25086	1253	34.6618	1
GEOTRACES	S0257_274654	404	15.3504	1
GEOTRACES	S0257_283082	399	3.11647	1
GEOTRACES	S0257_30	24999	38.8628	0.964679
GEOTRACES	S0257_321033	379	5.63319	1
GEOTRACES	S0257_323589	378	9.05263	0.994709
GEOTRACES	S0257_3721	3211	8.17445	0.996886
GEOTRACES	S0257_380138	355	55.7756	0.974648
GEOTRACES	S0257_38389	1015	5.2104	1
GEOTRACES	S0257_3851	3157	9.99834	0.996832
GEOTRACES	S0257_5252	2727	16.3174	0.991932
GEOTRACES	S0257_55738	847	292.686	1
GEOTRACES	S0257_657	6789	19.3183	0.997643
GEOTRACES	S0257_66915	776	6.47284	0.958763
GEOTRACES	S0257_67581	772	5.57395	1
GEOTRACES	S0257_67950	770	12.9016	1
GEOTRACES	S0257_72884	744	4.91246	0.888441
GEOTRACES	S0257_74623	735	5.28547	1
GEOTRACES	S0257_76395	726	6.80729	1
GEOTRACES	S0257_86903	683	7.16698	0.970717
GEOTRACES	S0257_88658	676	8.19202	1
GEOTRACES	S0257_89292	674	4.76908	1
GEOTRACES	S0257_91729	665	6.42718	1
GEOTRACES	S0257_97677	646	4.81653	1
GEOTRACES	S0257_99021	642	10.6829	1
GEOTRACES	S0258_100922	562	5.87864	1
GEOTRACES	S0258_101386	561	13.0973	1
GEOTRACES	S0258_1076	4256	15.7657	0.99812
GEOTRACES	S0258_10949	1499	9.21794	1
GEOTRACES	S0258_111831	537	2.76227	0.929237
GEOTRACES	S0258_114431	532	7.59424	1
GEOTRACES	S0258_11646	1457	5.00689	1
GEOTRACES	S0258_122599	517	8.35695	1
GEOTRACES	S0258_142664	486	26.5506	1
GEOTRACES	S0258_149076	477	3.55352	0.899371
GEOTRACES	S0258_167572	455	6.05574	1
GEOTRACES	S0258_172599	450	14.15	0.977778
GEOTRACES	S0258_177197	445	8.05085	1
GEOTRACES	S0258_191571	431	1.60142	1
GEOTRACES	S0258_203435	421	1.65683	1
GEOTRACES	S0258_206191	419	5.34572	1
GEOTRACES	S0258_207	8738	49.5898	1
GEOTRACES	S0258_20895	1121	4.1483	0.997324
GEOTRACES	S0258_211467	415	2.26038	1
GEOTRACES	S0258_2127	3159	18.1715	1
GEOTRACES	S0258_221910	408	15.0155	0.990196
GEOTRACES	S0258_228904	403	5.03162	0.942928
GEOTRACES	S0258_232856	400	4.424	1
GEOTRACES	S0258_240865	395	1.81224	1
GEOTRACES	S0258_30607	949	28.1752	0.998946
GEOTRACES	S0258_311190	360	2.38571	1
GEOTRACES	S0258_34515	900	10.5173	0.986667
GEOTRACES	S0258_3691	2445	88.7329	0.996319
GEOTRACES	S0258_38394	859	15.4979	1
GEOTRACES	S0258_385328	333	5.76503	1
GEOTRACES	S0258_4091	2341	9.69238	1
GEOTRACES	S0258_43195	814	5.56777	1
GEOTRACES	S0258_43962	808	7.3921	1
GEOTRACES	S0258_45592	795	7.64186	1
GEOTRACES	S0258_53983	738	6.38095	1
GEOTRACES	S0258_5592	2027	28.707	0.998027
GEOTRACES	S0258_61555	696	3.83883	0.998563
GEOTRACES	S0258_6241	1926	28.8463	1
GEOTRACES	S0258_63086	689	49.1354	1
GEOTRACES	S0258_65781	676	4.77947	1
GEOTRACES	S0258_67011	671	7.61036	1
GEOTRACES	S0258_68136	666	8.68798	0.96997
GEOTRACES	S0258_73863	642	4.11585	0.996885
GEOTRACES	S0258_8661	1666	22.8463	0.9994
GEOTRACES	S0258_93918	580	6.63721	1
GEOTRACES	S0258_9440	1606	20.4169	0.997509
GEOTRACES	S0258_95489	575	3.42353	0.977391
GEOTRACES	S0259_109937	442	3.29452	1
GEOTRACES	S0259_1188	4442	60.1568	1
GEOTRACES	S0259_13514	1169	7.78999	1
GEOTRACES	S0259_13619	1163	7.97927	1
GEOTRACES	S0259_14205	1138	3.82692	1
GEOTRACES	S0259_14744	1117	66.697	1
GEOTRACES	S0259_1746	3510	76.2991	0.999715
GEOTRACES	S0259_17708	1015	8.52486	0.999015
GEOTRACES	S0259_19433	970	12.0195	1
GEOTRACES	S0259_22478	903	4.90305	1
GEOTRACES	S0259_22552	902	10.7088	1
GEOTRACES	S0259_245366	330	3.29444	1
GEOTRACES	S0259_2713	2724	9.28749	1
GEOTRACES	S0259_2811	2667	17.8888	0.982002
GEOTRACES	S0259_4686	2019	23.8689	1
GEOTRACES	S0259_49516	620	7.41915	1
GEOTRACES	S0259_54583	593	7.59368	1
GEOTRACES	S0259_60349	568	5.89713	1
GEOTRACES	S0259_60384	568	1.98086	1
GEOTRACES	S0259_60876	566	2.52404	1
GEOTRACES	S0259_873	5241	100.893	1
GEOTRACES	S0259_90045	479	4.68085	1
GEOTRACES	S0260_104405	533	2.14621	1
GEOTRACES	S0260_113476	512	5.85359	0.996094
GEOTRACES	S0260_124170	492	3.56433	1
GEOTRACES	S0260_125549	489	2.86726	1
GEOTRACES	S0260_130468	481	3.97281	1
GEOTRACES	S0260_133138	477	2.54434	1
GEOTRACES	S0260_135235	474	7.30247	1
GEOTRACES	S0260_135707	473	6.41486	1
GEOTRACES	S0260_138232	469	1.66458	1
GEOTRACES	S0260_165963	435	5.4386	1
GEOTRACES	S0260_178017	422	5.28309	1
GEOTRACES	S0260_19534	1306	10.2405	1
GEOTRACES	S0260_1970	5380	8.67782	1
GEOTRACES	S0260_212563	392	2.07438	0.852041
GEOTRACES	S0260_224929	384	27.5427	0.992188
GEOTRACES	S0260_31601	981	9.61974	1
GEOTRACES	S0260_35924	912	7.21522	1
GEOTRACES	S0260_36570	903	16.3108	0.984496
GEOTRACES	S0260_36722	901	12.8269	1
GEOTRACES	S0260_41659	839	5.38316	1
GEOTRACES	S0260_4368	3356	9.67031	1
GEOTRACES	S0260_479	13253	75.9877	1
GEOTRACES	S0260_4849	3144	13.5935	1
GEOTRACES	S0260_490	12897	126.602	1
GEOTRACES	S0260_50201	761	9.28314	0.976347
GEOTRACES	S0260_55682	721	12.5324	1
GEOTRACES	S0260_67114	655	4.13465	1
GEOTRACES	S0260_71770	635	10.1794	1
GEOTRACES	S0260_740	9635	83.7075	1
GEOTRACES	S0260_84317	588	3.18265	1
GEOTRACES	S0260_87809	577	5.274	0.996534
GEOTRACES	S0331_104906	640	4.69184	1
GEOTRACES	S0331_109	13618	53.6819	0.999927
GEOTRACES	S0331_11137	1825	10.7003	1
GEOTRACES	S0331_112259	619	3.80171	1
GEOTRACES	S0331_115719	611	19.167	1
GEOTRACES	S0331_116969	608	5.3559	1
GEOTRACES	S0331_117806	606	441.031	1
GEOTRACES	S0331_124095	591	4.4059	0.996616
GEOTRACES	S0331_127824	583	6.77367	1
GEOTRACES	S0331_13103	1693	6.57485	0.979917
GEOTRACES	S0331_13151	1690	12.7461	1
GEOTRACES	S0331_13228	1685	7.34463	1
GEOTRACES	S0331_132696	573	7.513	1
GEOTRACES	S0331_138805	561	6.0511	0.976827
GEOTRACES	S0331_140981	557	5.36855	1
GEOTRACES	S0331_152569	536	5.48964	1
GEOTRACES	S0331_155402	532	112.144	1
GEOTRACES	S0331_157036	529	11.1478	1
GEOTRACES	S0331_161091	523	18.496	0.996176
GEOTRACES	S0331_163721	519	45	1
GEOTRACES	S0331_165506	516	5.76503	0.930233
GEOTRACES	S0331_170503	509	6.25348	1
GEOTRACES	S0331_17484	1484	6.85982	1
GEOTRACES	S0331_177277	500	8.2	1
GEOTRACES	S0331_187225	487	2.05638	1
GEOTRACES	S0331_190322	484	6.64671	1
GEOTRACES	S0331_190967	483	35.7598	0.985507
GEOTRACES	S0331_193615	480	6	0.995833
GEOTRACES	S0331_194215	479	2.47416	1
GEOTRACES	S0331_197269	476	11.6779	1
GEOTRACES	S0331_197514	476	231.028	1
GEOTRACES	S0331_198532	474	1.85185	1
GEOTRACES	S0331_199	11001	28.6201	0.999909
GEOTRACES	S0331_201550	471	4.09346	1
GEOTRACES	S0331_206172	466	4.75949	1
GEOTRACES	S0331_210614	462	17.8974	1
GEOTRACES	S0331_21243	1357	8.63215	1
GEOTRACES	S0331_218091	455	298.843	1
GEOTRACES	S0331_23953	1285	8.42379	1
GEOTRACES	S0331_247653	430	9.97143	1
GEOTRACES	S0331_25123	1257	8.98103	1
GEOTRACES	S0331_25562	1248	10.4408	1
GEOTRACES	S0331_257827	422	4.09926	0.990521
GEOTRACES	S0331_25987	1240	24.278	1
GEOTRACES	S0331_270416	414	31.3902	0.992754
GEOTRACES	S0331_273082	412	2.60305	1
GEOTRACES	S0331_2740	3408	26.0086	0.996479
GEOTRACES	S0331_31234	1135	9.45584	0.999119
GEOTRACES	S0331_328131	381	7.42857	0.994751
GEOTRACES	S0331_39972	1011	6.55285	0.996043
GEOTRACES	S0331_41971	989	11.3659	0.977755
GEOTRACES	S0331_42150	987	8.76225	0.993921
GEOTRACES	S0331_422274	344	1.15979	0.688953
GEOTRACES	S0331_44205	965	8.96564	1
GEOTRACES	S0331_46114	946	18.3882	0.985201
GEOTRACES	S0331_46432	943	9.11349	0.97667
GEOTRACES	S0331_4751	2685	9.98777	0.996648
GEOTRACES	S0331_47771	930	8.05641	1
GEOTRACES	S0331_53395	883	11.4543	0.994337
GEOTRACES	S0331_55310	867	6.85635	1
GEOTRACES	S0331_67290	789	12.4945	0.972117
GEOTRACES	S0331_70279	773	23.1348	1
GEOTRACES	S0331_71963	764	5.23778	1
GEOTRACES	S0331_84764	707	7.23339	0.998586
GEOTRACES	S0331_85214	706	375.635	1
GEOTRACES	S0331_90621	685	3.88037	0.983942
GEOTRACES	S0331_98562	659	214.78	1
GEOTRACES	S0332_1008	4488	55.47	1
GEOTRACES	S0332_108165	475	4.18462	1
GEOTRACES	S0332_113839	465	3.80317	0.997849
GEOTRACES	S0332_113969	465	182.638	1
GEOTRACES	S0332_120564	453	2.9604	1
GEOTRACES	S0332_121044	453	116.653	0.995585
GEOTRACES	S0332_131	10928	17.3795	0.999268
GEOTRACES	S0332_144157	421	241.583	1
GEOTRACES	S0332_14796	1204	7.18596	0.975083
GEOTRACES	S0332_167391	396	4.45122	0.997475
GEOTRACES	S0332_186399	380	8.12609	1
GEOTRACES	S0332_20298	1032	2.34467	1
GEOTRACES	S0332_23136	968	4.38998	1
GEOTRACES	S0332_24975	933	2.77522	1
GEOTRACES	S0332_28906	870	6.8	1
GEOTRACES	S0332_34992	795	9.74264	1
GEOTRACES	S0332_40231	745	4.97647	1
GEOTRACES	S0332_43663	716	6.89223	1
GEOTRACES	S0332_4518	2181	12.8429	0.99083
GEOTRACES	S0332_49002	679	4.84499	1
GEOTRACES	S0332_5315	2010	4.59731	0.992537
GEOTRACES	S0332_5393	1995	6.09539	1
GEOTRACES	S0332_623	5625	55.6369	1
GEOTRACES	S0332_62806	606	4.63596	1
GEOTRACES	S0332_64	15097	22.6229	0.997682
GEOTRACES	S0332_6900	1763	25.558	1
GEOTRACES	S0332_79717	544	4.33756	1
GEOTRACES	S0332_84909	529	10.4908	0.99811
GEOTRACES	S0332_91466	511	2.12188	0.90411
GEOTRACES	S0332_97504	497	5.10663	1
GEOTRACES	S0333_102223	475	6.18769	0.962105
GEOTRACES	S0333_107678	465	3.81905	1
GEOTRACES	S0333_111881	459	5.04207	1
GEOTRACES	S0333_11319	1131	14.0418	0.979664
GEOTRACES	S0333_120314	447	100.286	1
GEOTRACES	S0333_122961	443	4.16041	1
GEOTRACES	S0333_12399	1090	10.8734	1
GEOTRACES	S0333_125758	439	7.55363	1
GEOTRACES	S0333_130060	434	3.73944	1
GEOTRACES	S0333_142279	420	78.4556	1
GEOTRACES	S0333_144091	418	7.82836	1
GEOTRACES	S0333_144188	418	13.5485	0.9689
GEOTRACES	S0333_14765	1015	6.06012	1
GEOTRACES	S0333_160582	402	2.97619	1
GEOTRACES	S0333_161357	401	4.67729	1
GEOTRACES	S0333_164363	399	19.1606	1
GEOTRACES	S0333_1649	2417	55.9581	1
GEOTRACES	S0333_196299	375	14.64	0.888
GEOTRACES	S0333_204187	370	9.83182	0.948649
GEOTRACES	S0333_20775	888	85.4959	1
GEOTRACES	S0333_212989	364	3.29439	1
GEOTRACES	S0333_2140	2185	6.87715	0.995423
GEOTRACES	S0333_216061	363	22.9812	0.961433
GEOTRACES	S0333_24396	832	2.85484	1
GEOTRACES	S0333_277452	333	55.7596	0.972973
GEOTRACES	S0333_3009	1911	10.8126	0.99843
GEOTRACES	S0333_313	4656	36.5035	0.999785
GEOTRACES	S0333_33287	734	3.44521	1
GEOTRACES	S0333_38317	694	3.02757	1
GEOTRACES	S0333_39234	688	7.51859	1
GEOTRACES	S0333_4675	1605	10.9643	1
GEOTRACES	S0333_4801	1584	27.1625	0.975379
GEOTRACES	S0333_50541	623	9.78647	1
GEOTRACES	S0333_51354	619	3.62047	0.98546
GEOTRACES	S0333_58267	589	3.17084	1
GEOTRACES	S0333_5993	1457	14.7796	1
GEOTRACES	S0333_61817	576	2.4108	1
GEOTRACES	S0333_71783	544	6.46701	1
GEOTRACES	S0333_7333	1345	4.97657	1
GEOTRACES	S0333_74536	536	7.10104	0.998134
GEOTRACES	S0333_75337	533	3.63969	1
GEOTRACES	S0333_76113	531	6.02625	1
GEOTRACES	S0333_83633	512	2.19061	1
GEOTRACES	S0333_89343	499	3.10315	1
GEOTRACES	S0333_90531	497	5.39193	1
GEOTRACES	S0333_95075	488	3.55917	1
GEOTRACES	S0333_98326	482	76.9367	1
GEOTRACES	S0334_108242	579	56.7133	1
GEOTRACES	S0334_115620	562	9.24757	1
GEOTRACES	S0334_116556	560	70.4366	0.998214
GEOTRACES	S0334_12199	1915	9.18867	1
GEOTRACES	S0334_126286	540	4.31795	0.774074
GEOTRACES	S0334_129150	535	6.18182	0.992523
GEOTRACES	S0334_132868	528	3.90741	0.863636
GEOTRACES	S0334_13419	1806	15.4692	1
GEOTRACES	S0334_135266	524	6.89305	1
GEOTRACES	S0334_137546	520	5.80541	1
GEOTRACES	S0334_140361	515	4.23014	0.831068
GEOTRACES	S0334_147034	505	7.75775	0.855446
GEOTRACES	S0334_163600	482	4.49699	0.910788
GEOTRACES	S0334_182638	460	3.55806	1
GEOTRACES	S0334_18327	1494	9.26637	0.96921
GEOTRACES	S0334_185998	457	7.78502	1
GEOTRACES	S0334_187708	455	5.6623	1
GEOTRACES	S0334_187896	455	5.09836	1
GEOTRACES	S0334_188560	454	5.82895	0.95815
GEOTRACES	S0334_194455	448	2.6745	1
GEOTRACES	S0334_197451	446	80.0946	1
GEOTRACES	S0334_200583	443	8.6314	1
GEOTRACES	S0334_20696	1392	7.68196	0.971264
GEOTRACES	S0334_21169	1373	15.7433	1
GEOTRACES	S0334_212719	432	4.17376	1
GEOTRACES	S0334_22221	1331	13.2329	1
GEOTRACES	S0334_25040	1240	22.1569	0.999194
GEOTRACES	S0334_252852	403	9.79051	0.980149
GEOTRACES	S0334_278818	388	12.9244	0.976804
GEOTRACES	S0334_284027	385	6.3617	1
GEOTRACES	S0334_287804	383	1.77253	1
GEOTRACES	S0334_29616	1126	7.1752	1
GEOTRACES	S0334_308784	373	5.21973	1
GEOTRACES	S0334_335027	362	6.1934	1
GEOTRACES	S0334_354189	355	12.322	0.91831
GEOTRACES	S0334_36589	1001	6.37485	0.991009
GEOTRACES	S0334_3799	3885	12.3007	1
GEOTRACES	S0334_3920	3824	103.704	1
GEOTRACES	S0334_43105	917	8.9296	0.977099
GEOTRACES	S0334_49613	851	13.9529	0.951821
GEOTRACES	S0334_53404	818	7.22904	0.998777
GEOTRACES	S0334_5372	3127	70.0558	1
GEOTRACES	S0334_5929	2945	38.532	1
GEOTRACES	S0334_65284	737	9.49574	0.940299
GEOTRACES	S0334_65861	734	154.842	1
GEOTRACES	S0334_79801	668	11.2008	0.979042
GEOTRACES	S0334_85554	646	6.59274	1
GEOTRACES	S0334_89290	633	6.30642	0.992101
GEOTRACES	S0334_91431	626	15.7416	1
GEOTRACES	S0334_9898	2170	43.5455	0.98341
GEOTRACES	S0335_100796	552	5.55473	0.923913
GEOTRACES	S0335_101787	549	6.3584	1
GEOTRACES	S0335_117525	515	3.30137	0.957282
GEOTRACES	S0335_133191	488	4.56509	1
GEOTRACES	S0335_149167	465	5.48254	1
GEOTRACES	S0335_15276	1419	95.1805	1
GEOTRACES	S0335_189121	422	5.30147	0.881517
GEOTRACES	S0335_2026	4606	60.4468	1
GEOTRACES	S0335_2040	4585	35.3224	0.99651
GEOTRACES	S0335_207947	406	3.43359	1
GEOTRACES	S0335_22053	1170	60.7324	0.980342
GEOTRACES	S0335_236058	387	3.16456	0.930233
GEOTRACES	S0335_24558	1105	8.54764	1
GEOTRACES	S0335_273723	367	3.69585	1
GEOTRACES	S0335_28077	1031	78.6379	1
GEOTRACES	S0335_3060	3549	19.0353	0.991265
GEOTRACES	S0335_3175	3469	6.5821	1
GEOTRACES	S0335_31776	969	99.3236	0.997936
GEOTRACES	S0335_3216	3447	15.7622	1
GEOTRACES	S0335_32874	953	6.64384	1
GEOTRACES	S0335_3493	3277	84.4806	1
GEOTRACES	S0335_39135	871	5.73925	1
GEOTRACES	S0335_4094	2981	14.7051	0.999665
GEOTRACES	S0335_41464	846	4.21983	1
GEOTRACES	S0335_4180	2941	69.1096	1
GEOTRACES	S0335_44609	815	5.95789	1
GEOTRACES	S0335_56795	723	25.822	0.991701
GEOTRACES	S0335_63263	685	4.31963	1
GEOTRACES	S0335_64522	679	4.50473	1
GEOTRACES	S0335_6552	2272	5.43968	1
GEOTRACES	S0335_75536	631	2.76299	1
GEOTRACES	S0335_77895	622	9.79661	1
GEOTRACES	S0335_8157	1994	10.4864	1
GEOTRACES	S0336_11217	2308	15.5556	1
GEOTRACES	S0336_13141	2082	6.09161	1
GEOTRACES	S0336_1347	9660	109.609	1
GEOTRACES	S0336_13566	2037	8.0318	1
GEOTRACES	S0336_138473	537	4.41085	1
GEOTRACES	S0336_13985	1997	13.8711	0.999499
GEOTRACES	S0336_140942	533	7.09138	1
GEOTRACES	S0336_16786	1780	5.65522	1
GEOTRACES	S0336_194620	455	5.80656	0.931868
GEOTRACES	S0336_197108	452	6.09272	1
GEOTRACES	S0336_231142	420	2.43333	1
GEOTRACES	S0336_2320	6710	6.51342	1
GEOTRACES	S0336_2425	6521	161.661	1
GEOTRACES	S0336_2502	6397	129.873	1
GEOTRACES	S0336_29091	1263	3.27134	1
GEOTRACES	S0336_303861	373	5.59641	1
GEOTRACES	S0336_305715	372	3.04054	1
GEOTRACES	S0336_33092	1166	3.83858	1
GEOTRACES	S0336_347697	353	3.40887	1
GEOTRACES	S0336_42962	1003	7.27081	0.985045
GEOTRACES	S0336_44100	988	5.2852	1
GEOTRACES	S0336_46505	959	3.4042	1
GEOTRACES	S0336_47795	944	4.21159	1
GEOTRACES	S0336_51385	906	3.37434	0.971302
GEOTRACES	S0336_51897	901	6.2277	1
GEOTRACES	S0336_5694	3653	12.0856	0.999179
GEOTRACES	S0336_5733	3637	17.3074	0.996976
GEOTRACES	S0336_60613	827	1.96455	1
GEOTRACES	S0336_65704	791	3.57254	1
GEOTRACES	S0336_67202	781	4.27417	1
GEOTRACES	S0336_74293	740	4.62881	1
GEOTRACES	S0336_74630	738	4.61565	1
GEOTRACES	S0336_77512	724	5.0453	1
GEOTRACES	S0336_85951	685	6.20374	0.99854
GEOTRACES	S0355_103121	627	28.2537	0.966507
GEOTRACES	S0355_103570	626	75.8571	0.964856
GEOTRACES	S0355_108341	613	2.89201	1
GEOTRACES	S0355_10835	1815	19.8282	1
GEOTRACES	S0355_108425	613	27.4881	0.993475
GEOTRACES	S0355_109092	611	60.3297	1
GEOTRACES	S0355_110591	607	6.26258	1
GEOTRACES	S0355_111296	605	4.6989	1
GEOTRACES	S0355_113863	599	15.1225	1
GEOTRACES	S0355_117197	591	37.644	0.99154
GEOTRACES	S0355_123819	576	90.7465	1
GEOTRACES	S0355_12395	1701	74.9149	1
GEOTRACES	S0355_129749	564	12.3406	1
GEOTRACES	S0355_13099	1656	18.9914	0.978865
GEOTRACES	S0355_1332	5200	53.0412	0.997885
GEOTRACES	S0355_133343	557	15.5848	1
GEOTRACES	S0355_139474	545	8.41772	1
GEOTRACES	S0355_139928	545	125.782	0.99266
GEOTRACES	S0355_142614	540	53.5949	1
GEOTRACES	S0355_143166	539	7.58612	0.938776
GEOTRACES	S0355_149761	528	8.21164	1
GEOTRACES	S0355_159304	514	34.1786	0.994163
GEOTRACES	S0355_165832	505	242.062	0.994059
GEOTRACES	S0355_171871	496	133.572	0.991935
GEOTRACES	S0355_173545	494	2.72674	1
GEOTRACES	S0355_174895	493	32.3732	0.993915
GEOTRACES	S0355_180699	486	103.223	1
GEOTRACES	S0355_183121	483	50.1021	0.99793
GEOTRACES	S0355_186163	479	6.66869	1
GEOTRACES	S0355_196679	468	14.8553	0.955128
GEOTRACES	S0355_199463	465	17.6603	0.965591
GEOTRACES	S0355_203013	461	5.32154	1
GEOTRACES	S0355_20796	1332	275.759	0.99024
GEOTRACES	S0355_208053	456	34.2451	0.995614
GEOTRACES	S0355_213884	451	4.58139	1
GEOTRACES	S0355_214152	451	73.3555	0.995565
GEOTRACES	S0355_21830	1302	9.8776	0.93702
GEOTRACES	S0355_218338	447	31.8148	0.997763
GEOTRACES	S0355_220780	445	58.2441	0.991011
GEOTRACES	S0355_236307	432	86.3475	1
GEOTRACES	S0355_24528	1232	10.1941	1
GEOTRACES	S0355_246961	424	22.0985	0.995283
GEOTRACES	S0355_261073	414	27.5758	0.937198
GEOTRACES	S0355_265600	411	60.3793	0.997567
GEOTRACES	S0355_265659	411	29.9119	0.992701
GEOTRACES	S0355_271873	407	38.8482	0.938575
GEOTRACES	S0355_276283	404	30.0118	0.972772
GEOTRACES	S0355_283259	400	53.364	0.9975
GEOTRACES	S0355_28938	1141	88.9677	0.997371
GEOTRACES	S0355_299529	390	2.61667	1
GEOTRACES	S0355_300	11220	75.8284	0.999911
GEOTRACES	S0355_34442	1050	18.3156	0.990476
GEOTRACES	S0355_345368	369	10.8721	0.880759
GEOTRACES	S0355_356166	364	2.80374	1
GEOTRACES	S0355_37155	1014	16.9421	1
GEOTRACES	S0355_381776	355	27.039	0.938028
GEOTRACES	S0355_40129	978	8.9529	1
GEOTRACES	S0355_42798	949	91.005	1
GEOTRACES	S0355_43884	938	80.5406	0.994669
GEOTRACES	S0355_5033	2655	19.2088	0.995104
GEOTRACES	S0355_50498	877	17.8968	0.971494
GEOTRACES	S0355_54374	847	63.3673	0.998819
GEOTRACES	S0355_5874	2460	10.8823	0.995935
GEOTRACES	S0355_59338	814	17.5437	1
GEOTRACES	S0355_65347	777	52.7847	0.985843
GEOTRACES	S0355_66616	770	12.9387	1
GEOTRACES	S0355_72504	740	41.4169	1
GEOTRACES	S0355_82	20210	36.721	0.999901
GEOTRACES	S0355_84708	688	229.258	0.997093
GEOTRACES	S0355_86894	679	7.6276	0.801178
GEOTRACES	S0355_89277	671	28.8119	1
GEOTRACES	S0355_91610	663	383.207	1
GEOTRACES	S0355_91983	661	7.13112	0.980333
GEOTRACES	S0355_92	19569	57.2123	0.99908
GEOTRACES	S0355_9284	1959	63.1487	0.989791
GEOTRACES	S0355_97378	644	44.253	1
GEOTRACES	S0356_103968	586	8.81193	0.972696
GEOTRACES	S0356_108558	574	2.11792	1
GEOTRACES	S0356_110514	570	4.40476	1
GEOTRACES	S0356_125438	539	9.00514	1
GEOTRACES	S0356_127403	535	7.85974	0.936449
GEOTRACES	S0356_130998	528	2.94974	1
GEOTRACES	S0356_135652	520	4.81622	1
GEOTRACES	S0356_140462	512	2.90055	1
GEOTRACES	S0356_143408	507	3.56303	1
GEOTRACES	S0356_145753	504	8.9548	1
GEOTRACES	S0356_15104	1442	14.0604	1
GEOTRACES	S0356_151171	496	64.1098	1
GEOTRACES	S0356_162744	480	3.81212	0.970833
GEOTRACES	S0356_16842	1370	10.1631	1
GEOTRACES	S0356_177990	461	2.07074	1
GEOTRACES	S0356_180214	459	4.02913	1
GEOTRACES	S0356_180436	459	5.7411	1
GEOTRACES	S0356_18440	1310	7.5681	1
GEOTRACES	S0356_184991	454	4.09539	0.991189
GEOTRACES	S0356_18783	1299	14.2811	0.996921
GEOTRACES	S0356_191379	447	3.44781	1
GEOTRACES	S0356_193076	446	7.14865	1
GEOTRACES	S0356_198604	440	1.86552	1
GEOTRACES	S0356_204033	435	1.57895	1
GEOTRACES	S0356_205890	434	8.02465	1
GEOTRACES	S0356_20627	1243	10.0677	1
GEOTRACES	S0356_208923	431	4.5516	1
GEOTRACES	S0356_216776	425	24.48	0.929412
GEOTRACES	S0356_217519	424	3.69343	1
GEOTRACES	S0356_221798	421	41.7897	0.976247
GEOTRACES	S0356_254727	398	6.93548	0.997487
GEOTRACES	S0356_28971	1056	3.80574	0.986742
GEOTRACES	S0356_322368	363	8.61972	1
GEOTRACES	S0356_33646	985	7.10898	0.991878
GEOTRACES	S0356_36685	946	13.5565	0.988372
GEOTRACES	S0356_38815	921	7.01427	1
GEOTRACES	S0356_38872	920	8.74156	0.959783
GEOTRACES	S0356_40	22571	33.3937	0.998627
GEOTRACES	S0356_41983	888	28.2358	0.992117
GEOTRACES	S0356_4635	2541	39.2125	1
GEOTRACES	S0356_49069	826	302.83	1
GEOTRACES	S0356_51673	807	17.5327	0.930607
GEOTRACES	S0356_5489	2342	31.1984	1
GEOTRACES	S0356_553	7078	48.2683	1
GEOTRACES	S0356_5772	2286	13.1826	1
GEOTRACES	S0356_66150	720	474.295	1
GEOTRACES	S0356_697	6334	26.6829	1
GEOTRACES	S0356_72091	692	8.02952	1
GEOTRACES	S0356_76874	672	10.4061	1
GEOTRACES	S0356_79027	664	16.9611	0.996988
GEOTRACES	S0356_79732	661	5.29354	1
GEOTRACES	S0356_8967	1848	16.1419	1
GEOTRACES	S0356_93394	615	8.99785	1
GEOTRACES	S0357_17350	617	24.3126	1
GEOTRACES	S0357_1904	1379	16.9577	1
GEOTRACES	S0357_19531	593	20.9887	1
GEOTRACES	S0357_19999	588	63.79	0.996599
GEOTRACES	S0357_23807	551	19.7681	1
GEOTRACES	S0357_308	2637	68.5698	1
GEOTRACES	S0357_31668	500	33.3886	0.92
GEOTRACES	S0357_35880	479	18.1945	0.908142
GEOTRACES	S0357_391	2404	39.9201	1
GEOTRACES	S0357_44394	447	114.444	1
GEOTRACES	S0357_44973	445	73.4746	1
GEOTRACES	S0357_5412	944	498.014	1
GEOTRACES	S0357_56823	413	16.1369	1
GEOTRACES	S0357_56935	412	220.969	1
GEOTRACES	S0357_59805	406	24.4922	1
GEOTRACES	S0357_63002	400	25.112	1
GEOTRACES	S0357_6872	867	53.2566	0.975778
GEOTRACES	S0357_7150	855	42.8326	1
GEOTRACES	S0358_101355	457	16.1661	1
GEOTRACES	S0358_10149	1305	40.5558	1
GEOTRACES	S0358_10449	1287	58.9833	1
GEOTRACES	S0358_10734	1269	17.5666	1
GEOTRACES	S0358_114376	434	45.9225	0.951613
GEOTRACES	S0358_114892	433	34.5265	1
GEOTRACES	S0358_120342	424	22.1752	0.943396
GEOTRACES	S0358_135359	404	10.3583	1
GEOTRACES	S0358_139184	400	21.4	0.7325
GEOTRACES	S0358_141816	397	53.5587	1
GEOTRACES	S0358_146482	392	86.1405	0.989796
GEOTRACES	S0358_151	7597	43.487	1
GEOTRACES	S0358_151403	387	37.2911	0.963824
GEOTRACES	S0358_160354	378	32.2895	0.912698
GEOTRACES	S0358_161067	378	40.0175	1
GEOTRACES	S0358_20770	931	40.7529	0.969925
GEOTRACES	S0358_23032	886	17.0204	0.981941
GEOTRACES	S0358_257	6329	88.8026	1
GEOTRACES	S0358_26001	836	49.6983	0.979665
GEOTRACES	S0358_2769	2381	67.8557	1
GEOTRACES	S0358_29588	788	317.726	0.997462
GEOTRACES	S0358_33953	738	13.4881	0.98645
GEOTRACES	S0358_3506	2140	56.5543	1
GEOTRACES	S0358_46549	640	8.03469	0.998437
GEOTRACES	S0358_49044	625	229.928	0.9808
GEOTRACES	S0358_50379	617	13.4133	0.983793
GEOTRACES	S0358_51787	610	246.422	1
GEOTRACES	S0358_5252	1773	14.727	1
GEOTRACES	S0358_53188	603	109.024	1
GEOTRACES	S0358_57291	583	22.1686	1
GEOTRACES	S0358_60068	571	9.55582	1
GEOTRACES	S0358_61705	565	10.4506	1
GEOTRACES	S0358_61843	564	7.24155	0.781915
GEOTRACES	S0358_63994	556	344.852	1
GEOTRACES	S0358_65508	550	126.272	0.996364
GEOTRACES	S0358_6665	1590	22.9257	0.99434
GEOTRACES	S0358_67681	542	6.14286	1
GEOTRACES	S0358_72639	525	12.2107	1
GEOTRACES	S0358_73275	524	122.869	1
GEOTRACES	S0358_88298	484	113.012	0.997934
GEOTRACES	S0358_8898	1389	23.682	0.986321
GEOTRACES	S0358_9121	1373	38.1995	1
GEOTRACES	S0358_93818	472	25.646	1
GEOTRACES	S0358_99699	460	178.932	1
GEOTRACES	S0358_99817	460	14.4097	0.993478
GEOTRACES	S0358_99818	460	13.8484	0.973913
GEOTRACES	S0359_101814	573	2.79905	1
GEOTRACES	S0359_103985	568	7.03828	1
GEOTRACES	S0359_106782	561	101.993	1
GEOTRACES	S0359_109130	555	3.84198	1
GEOTRACES	S0359_1120	4985	13.4329	0.997192
GEOTRACES	S0359_133256	506	5.8736	1
GEOTRACES	S0359_137260	499	5.73066	0.971944
GEOTRACES	S0359_140057	495	8.48696	1
GEOTRACES	S0359_148655	481	2.45317	1
GEOTRACES	S0359_154647	473	8.29721	1
GEOTRACES	S0359_167422	457	133.805	1
GEOTRACES	S0359_182560	440	8.07241	1
GEOTRACES	S0359_1926	3853	38.8258	1
GEOTRACES	S0359_193898	429	3.73477	1
GEOTRACES	S0359_194047	429	121.366	1
GEOTRACES	S0359_197160	426	142.471	0.997653
GEOTRACES	S0359_200951	422	4.44853	1
GEOTRACES	S0359_201596	422	68.5551	0.981043
GEOTRACES	S0359_202	10906	23.9496	0.999817
GEOTRACES	S0359_203968	420	126.785	0.988095
GEOTRACES	S0359_20542	1235	9.79447	1
GEOTRACES	S0359_206995	417	2.66667	1
GEOTRACES	S0359_208461	416	5.46992	1
GEOTRACES	S0359_211006	414	4.43182	1
GEOTRACES	S0359_231496	398	6.1371	1
GEOTRACES	S0359_24835	1126	7.73463	1
GEOTRACES	S0359_277	9223	28.3212	1
GEOTRACES	S0359_294160	362	2.36321	1
GEOTRACES	S0359_34905	952	13.5786	1
GEOTRACES	S0359_35621	943	10.1803	1
GEOTRACES	S0359_37535	919	25.0026	1
GEOTRACES	S0359_43243	858	8.99435	1
GEOTRACES	S0359_46071	833	3.79941	1
GEOTRACES	S0359_5402	2353	48.6863	1
GEOTRACES	S0359_67155	696	7.11722	0.987069
GEOTRACES	S0359_77306	652	11.6135	1
GEOTRACES	S0359_79089	645	11.202	1
GEOTRACES	S0359_80879	638	4.97951	1
GEOTRACES	S0359_83165	630	6.53333	1
GEOTRACES	S0359_83491	629	5.75992	1
GEOTRACES	S0359_85003	624	8.54641	0.980769
GEOTRACES	S0359_8803	1866	4.90793	1
GEOTRACES	S0359_89873	608	16.6266	1
GEOTRACES	S0359_91	15950	42.8553	0.973605
GEOTRACES	S0359_96117	589	7.94761	1
GEOTRACES	S0359_9631	1792	10.4281	0.986049
GEOTRACES	S0360_100331	488	13.1538	0.997951
GEOTRACES	S0360_10917	1427	8.7314	1
GEOTRACES	S0360_11442	1394	5.45579	0.997131
GEOTRACES	S0360_1160	4609	63.6925	1
GEOTRACES	S0360_138867	423	2.46886	1
GEOTRACES	S0360_14140	1251	16.9455	0.965627
GEOTRACES	S0360_143286	418	5.8209	1
GEOTRACES	S0360_171907	388	4.51681	1
GEOTRACES	S0360_17531	1124	9.54004	0.983096
GEOTRACES	S0360_176420	384	1.92308	1
GEOTRACES	S0360_177869	383	2.69528	0.968668
GEOTRACES	S0360_201062	366	5.14815	0.827869
GEOTRACES	S0360_202667	365	9.14884	1
GEOTRACES	S0360_207019	362	5.65094	0.917127
GEOTRACES	S0360_2119	3393	10.7459	1
GEOTRACES	S0360_213508	358	3.16346	1
GEOTRACES	S0360_21488	1015	6.19422	0.995074
GEOTRACES	S0360_235713	345	4.45128	0.776812
GEOTRACES	S0360_24526	953	8.93026	0.972718
GEOTRACES	S0360_28763	882	10.5396	1
GEOTRACES	S0360_3018	2798	36.9233	1
GEOTRACES	S0360_33168	823	7.89302	0.99757
GEOTRACES	S0360_33554	818	15.4506	0.987775
GEOTRACES	S0360_37196	778	6.19586	1
GEOTRACES	S0360_40344	748	7.94983	1
GEOTRACES	S0360_4044	2397	15.4535	0.994994
GEOTRACES	S0360_49781	676	7.9943	0.998521
GEOTRACES	S0360_52047	661	3.22896	1
GEOTRACES	S0360_5251	2085	7.523	1
GEOTRACES	S0360_55765	640	5.66122	1
GEOTRACES	S0360_56122	638	7.31148	0.998433
GEOTRACES	S0360_6633	1848	11.8516	0.984849
GEOTRACES	S0360_70531	573	3.60757	1
GEOTRACES	S0360_7314	1755	22.7938	1
GEOTRACES	S0360_78680	545	5.60506	1
GEOTRACES	S0360_83786	530	5.10263	1
GEOTRACES	S0360_88454	517	7.89373	0.990329
GEOTRACES	S0360_88996	515	3.64658	1
GEOTRACES	S0360_90094	512	5.03039	1
GEOTRACES	S0360_99006	491	78.5836	1
GEOTRACES	S0360_9976	1494	4.93824	0.986613
GEOTRACES	S0361_100328	511	5.58449	1
GEOTRACES	S0361_111507	488	12.6893	1
GEOTRACES	S0361_1221	4815	20.1329	0.999792
GEOTRACES	S0361_127015	462	2.90385	1
GEOTRACES	S0361_127552	461	3.90675	1
GEOTRACES	S0361_13786	1326	11.2262	1
GEOTRACES	S0361_161716	420	1.97037	1
GEOTRACES	S0361_17413	1181	10.9728	1
GEOTRACES	S0361_175801	407	3.8716	1
GEOTRACES	S0361_1895	3746	31.8087	1
GEOTRACES	S0361_2030	3580	26.1061	0.996369
GEOTRACES	S0361_234488	367	12.9677	1
GEOTRACES	S0361_23601	1012	12.0429	1
GEOTRACES	S0361_26931	948	10.6792	0.9673
GEOTRACES	S0361_2745	3032	63.9157	0.995053
GEOTRACES	S0361_2778	3010	83.0741	1
GEOTRACES	S0361_28273	926	5.68041	0.964363
GEOTRACES	S0361_3144	2814	19.4381	1
GEOTRACES	S0361_36376	818	7.14371	1
GEOTRACES	S0361_60888	639	7.62168	0.968701
GEOTRACES	S0361_6323	1956	56.1628	1
GEOTRACES	S0361_6768	1884	7.35179	0.994161
GEOTRACES	S0361_6931	1865	25.9854	0.999464
GEOTRACES	S0361_69497	601	5.57206	0.8802
GEOTRACES	S0361_71359	594	5.52477	1
GEOTRACES	S0361_80217	564	41.8213	1
GEOTRACES	S0361_86723	545	43.2152	0.998165
GEOTRACES	S0361_96899	518	2.80707	1
GEOTRACES	S0361_98109	516	81.9208	1
GEOTRACES	S0361_99612	512	2.32044	0.939453
GEOTRACES	S0362_114217	483	2.03303	1
GEOTRACES	S0362_120444	473	2.73994	1
GEOTRACES	S0362_14613	1388	7.62036	0.995677
GEOTRACES	S0362_166704	415	5.26415	0.983133
GEOTRACES	S0362_20778	1126	9.33299	0.938721
GEOTRACES	S0362_33231	868	4.96936	1
GEOTRACES	S0362_35206	841	5.8191	1
GEOTRACES	S0362_385	13357	88.8642	1
GEOTRACES	S0362_50623	699	3.09836	1
GEOTRACES	S0362_515	10668	36.8007	0.998031
GEOTRACES	S0362_5245	2572	10.2535	1
GEOTRACES	S0362_551	10148	62.383	0.999606
GEOTRACES	S0362_55104	670	3.47308	0.901493
GEOTRACES	S0362_65961	616	8.80043	0.967532
GEOTRACES	S0362_71384	594	4.42793	1
GEOTRACES	S0362_7238	2117	8.2181	1
GEOTRACES	S0362_74207	584	5.58756	1
GEOTRACES	S0362_80085	564	8.40338	1
GEOTRACES	S0362_83750	553	6.11166	0.835443
GEOTRACES	S0362_86366	545	8.31392	0.915596
GEOTRACES	S0362_9906	1754	8.26808	1
GEOTRACES	S0362_9925	1752	8.78277	0.999429
GEOTRACES	S0431_10452	1865	9.46706	0.994102
GEOTRACES	S0431_10473	1863	10.6754	1
GEOTRACES	S0431_105857	577	77.4028	1
GEOTRACES	S0431_109883	566	6.46394	1
GEOTRACES	S0431_11265	1796	6.2825	1
GEOTRACES	S0431_113920	556	5.59852	0.958633
GEOTRACES	S0431_11548	1775	6.376	1
GEOTRACES	S0431_11871	1750	101.931	1
GEOTRACES	S0431_123114	535	7.81039	1
GEOTRACES	S0431_125137	531	4.32283	1
GEOTRACES	S0431_12798	1683	7.55773	0.958408
GEOTRACES	S0431_136547	509	15.1866	1
GEOTRACES	S0431_1398	5117	200.863	1
GEOTRACES	S0431_141408	500	6.53143	1
GEOTRACES	S0431_14933	1560	6.77943	1
GEOTRACES	S0431_163108	466	2.96835	1
GEOTRACES	S0431_169534	458	42.7695	0.989083
GEOTRACES	S0431_175117	450	3.48	1
GEOTRACES	S0431_188	13323	24.6171	0.999775
GEOTRACES	S0431_199047	424	3.67883	1
GEOTRACES	S0431_20500	1324	19.3697	1
GEOTRACES	S0431_209399	415	58.6415	0.995181
GEOTRACES	S0431_219686	406	7.12109	1
GEOTRACES	S0431_233365	395	5.49388	1
GEOTRACES	S0431_250596	383	125.738	1
GEOTRACES	S0431_258	11286	19.7445	1
GEOTRACES	S0431_261335	376	5.91593	1
GEOTRACES	S0431_31708	1062	4.28618	1
GEOTRACES	S0431_5031	2727	16.7788	0.977631
GEOTRACES	S0431_5464	2611	23.6713	1
GEOTRACES	S0431_6713	2328	5.6079	1
GEOTRACES	S0431_72007	699	9.43534	0.971388
GEOTRACES	S0431_78235	670	25.2135	1
GEOTRACES	S0431_99179	595	3.89438	1
GEOTRACES	S0431_99600	594	2.73423	1
GEOTRACES	S0432_110708	529	14.4881	1
GEOTRACES	S0432_11578	1512	21.1358	1
GEOTRACES	S0432_118030	514	4.27473	1
GEOTRACES	S0432_124887	501	4.03134	1
GEOTRACES	S0432_126516	498	5.02874	1
GEOTRACES	S0432_1349	4011	103.046	1
GEOTRACES	S0432_151435	461	5.2701	1
GEOTRACES	S0432_155003	457	89.7361	0.997812
GEOTRACES	S0432_157808	453	4.20792	1
GEOTRACES	S0432_165872	444	371.656	1
GEOTRACES	S0432_166421	443	2.25256	0.995485
GEOTRACES	S0432_168402	441	6.15808	0.959184
GEOTRACES	S0432_169282	440	6.44828	1
GEOTRACES	S0432_169331	440	6.85172	1
GEOTRACES	S0432_187309	422	8.26471	1
GEOTRACES	S0432_191764	418	5.48134	0.796651
GEOTRACES	S0432_19226	1193	4.46788	1
GEOTRACES	S0432_197338	413	3.94297	1
GEOTRACES	S0432_205165	406	8.62891	1
GEOTRACES	S0432_230588	388	273.824	1
GEOTRACES	S0432_2331	3171	9.19662	1
GEOTRACES	S0432_2339	3168	190.408	1
GEOTRACES	S0432_2458	3100	12.6661	1
GEOTRACES	S0432_2459	3099	18.5195	0.998709
GEOTRACES	S0432_248098	377	3.79295	1
GEOTRACES	S0432_267846	366	8.39352	0.86612
GEOTRACES	S0432_28007	998	36.9033	0.96994
GEOTRACES	S0432_319	7704	25.5311	1
GEOTRACES	S0432_33842	913	449.921	1
GEOTRACES	S0432_35316	895	4.88188	0.963129
GEOTRACES	S0432_38359	861	4.70042	1
GEOTRACES	S0432_458	6690	26.515	1
GEOTRACES	S0432_54548	730	12.7483	0.99863
GEOTRACES	S0432_58019	709	6.34347	1
GEOTRACES	S0432_6214	2019	8.63777	0.999505
GEOTRACES	S0432_71053	646	66.0242	1
GEOTRACES	S0432_75237	629	7.67015	0.949126
GEOTRACES	S0432_75529	628	5.80126	1
GEOTRACES	S0432_82269	604	6.63436	0.993378
GEOTRACES	S0432_86536	590	5.27273	0.98983
GEOTRACES	S0432_90634	578	5.39019	1
GEOTRACES	S0432_96279	563	6.19613	1
GEOTRACES	S0432_96513	562	4.88592	0.994662
GEOTRACES	S0433_111212	438	52.5556	1
GEOTRACES	S0433_119750	424	4.69343	1
GEOTRACES	S0433_13397	1192	5.94722	1
GEOTRACES	S0433_161504	376	49.2212	0.986702
GEOTRACES	S0433_169416	369	6.35616	1
GEOTRACES	S0433_18740	1004	5.00585	1
GEOTRACES	S0433_227	9746	98.093	0.999897
GEOTRACES	S0433_23684	895	317.96	1
GEOTRACES	S0433_25983	855	10.0979	1
GEOTRACES	S0433_31811	774	5.11378	1
GEOTRACES	S0433_33831	752	21.7791	1
GEOTRACES	S0433_40249	691	13.4288	1
GEOTRACES	S0433_418	7131	20.0069	0.997195
GEOTRACES	S0433_5160	1977	10.405	1
GEOTRACES	S0433_58677	581	27.239	1
GEOTRACES	S0433_62156	566	17.8101	0.961131
GEOTRACES	S0433_63084	562	11.568	1
GEOTRACES	S0433_64662	556	20.0837	1
GEOTRACES	S0433_684	5540	14.3182	1
GEOTRACES	S0433_716	5425	11.8593	0.998894
GEOTRACES	S0433_71653	531	8.98163	1
GEOTRACES	S0433_76580	515	7.84384	1
GEOTRACES	S0433_7691	1598	9.49931	1
GEOTRACES	S0433_82277	499	7.00573	1
GEOTRACES	S0433_91116	477	7.92355	0.987421
GEOTRACES	S0433_91209	477	8.41896	1
GEOTRACES	S0433_94510	469	4.23198	1
GEOTRACES	S0434_108043	504	3.24576	1
GEOTRACES	S0434_115162	489	2.78761	0.98773
GEOTRACES	S0434_121674	477	111.547	1
GEOTRACES	S0434_125670	470	8.6	1
GEOTRACES	S0434_126594	468	3.7044	1
GEOTRACES	S0434_132071	459	5.1877	0.910675
GEOTRACES	S0434_152277	430	5.28929	1
GEOTRACES	S0434_153706	428	3.96403	1
GEOTRACES	S0434_158023	423	3.69963	1
GEOTRACES	S0434_161115	419	2.73606	1
GEOTRACES	S0434_16381	1290	8.7614	0.993023
GEOTRACES	S0434_169	15658	75.2969	1
GEOTRACES	S0434_183900	396	80.0447	0.997475
GEOTRACES	S0434_222722	365	2.37674	1
GEOTRACES	S0434_241746	354	140.951	1
GEOTRACES	S0434_2633	3563	15.0378	0.997474
GEOTRACES	S0434_281822	333	8.60109	1
GEOTRACES	S0434_31484	920	3.17013	1
GEOTRACES	S0434_36479	854	5.13068	1
GEOTRACES	S0434_37360	844	16.879	1
GEOTRACES	S0434_46054	761	6.11293	1
GEOTRACES	S0434_47413	750	7.05667	1
GEOTRACES	S0434_5179	2438	10.5957	0.995898
GEOTRACES	S0434_5275	2413	8.57402	1
GEOTRACES	S0434_554	8589	19.6841	1
GEOTRACES	S0434_5722	2299	24.8046	0.999565
GEOTRACES	S0434_57832	680	189.908	1
GEOTRACES	S0434_63572	650	6.516	1
GEOTRACES	S0434_64910	643	5.24341	1
GEOTRACES	S0434_75075	600	6.38667	0.906667
GEOTRACES	S0434_79798	583	14.1778	0.950257
GEOTRACES	S0434_93	20940	22.5371	0.976313
GEOTRACES	S0434_93046	541	2.7289	0.974122
GEOTRACES	S0435_10371	1650	8.28867	0.981818
GEOTRACES	S0435_109513	526	22.3165	1
GEOTRACES	S0435_11606	1562	11.3803	1
GEOTRACES	S0435_120770	502	2.0625	1
GEOTRACES	S0435_128273	489	2.41888	1
GEOTRACES	S0435_13650	1440	241.283	1
GEOTRACES	S0435_141161	469	5.9279	1
GEOTRACES	S0435_14328	1403	7.18436	0.982181
GEOTRACES	S0435_14602	1389	6.1816	0.992801
GEOTRACES	S0435_149432	457	5.91205	1
GEOTRACES	S0435_158382	446	4.09459	0.979821
GEOTRACES	S0435_162902	441	5.91065	0.943311
GEOTRACES	S0435_165540	438	4.875	1
GEOTRACES	S0435_170584	432	2.32269	1
GEOTRACES	S0435_181133	421	4.42066	1
GEOTRACES	S0435_181470	421	38.5498	0.983373
GEOTRACES	S0435_185482	417	2.27715	1
GEOTRACES	S0435_188225	414	1.63636	1
GEOTRACES	S0435_20551	1174	4.63184	1
GEOTRACES	S0435_21004	1163	18.1244	1
GEOTRACES	S0435_216	12671	21.2791	0.998895
GEOTRACES	S0435_229404	382	2.46121	1
GEOTRACES	S0435_236047	378	5.75877	1
GEOTRACES	S0435_27130	1026	4.43836	0.998051
GEOTRACES	S0435_28292	1004	6.75527	1
GEOTRACES	S0435_32137	943	5.29634	1
GEOTRACES	S0435_3377	2893	12.3926	0.995852
GEOTRACES	S0435_34009	917	10.7484	0.97819
GEOTRACES	S0435_39560	853	243.607	1
GEOTRACES	S0435_41461	833	5.81113	1
GEOTRACES	S0435_45324	798	8.48457	1
GEOTRACES	S0435_45746	794	8.34472	1
GEOTRACES	S0435_61784	687	6.70205	0.998544
GEOTRACES	S0435_66	24577	34.6512	0.96338
GEOTRACES	S0435_6744	2027	79.8173	1
GEOTRACES	S0435_70821	644	17.9737	0.998447
GEOTRACES	S0435_73731	631	2.53638	1
GEOTRACES	S0435_92199	569	3.49642	1
GEOTRACES	S0436_105296	493	8.14869	0.995943
GEOTRACES	S0436_1063	5548	18.4918	0.986662
GEOTRACES	S0436_111487	480	5.72727	1
GEOTRACES	S0436_113191	477	7.05199	0.914046
GEOTRACES	S0436_144580	427	3.25271	0.960187
GEOTRACES	S0436_150605	420	5.24444	1
GEOTRACES	S0436_154408	415	2.6566	0.937349
GEOTRACES	S0436_159351	410	7.32692	1
GEOTRACES	S0436_16076	1301	40.6464	1
GEOTRACES	S0436_190962	381	6.49351	0.92126
GEOTRACES	S0436_1996	3972	14.1756	1
GEOTRACES	S0436_20613	1138	5.40688	0.981547
GEOTRACES	S0436_22612	1085	7.07273	1
GEOTRACES	S0436_24877	1032	5.00227	1
GEOTRACES	S0436_26132	1004	12.4836	1
GEOTRACES	S0436_33094	887	7.20353	0.978579
GEOTRACES	S0436_35510	855	6.21844	1
GEOTRACES	S0436_4120	2684	10.6484	0.984724
GEOTRACES	S0436_4146	2674	12.2587	1
GEOTRACES	S0436_42004	783	31.1675	0.992337
GEOTRACES	S0436_42229	780	12.3556	1
GEOTRACES	S0436_451	8894	25.1073	0.999888
GEOTRACES	S0436_4539	2543	15.5207	1
GEOTRACES	S0436_53519	689	5.94063	0.992743
GEOTRACES	S0436_62592	636	6.45679	1
GEOTRACES	S0436_818	6341	91.999	1
GEOTRACES	S0436_82351	555	3.35309	0.913514
GEOTRACES	S0436_86166	543	31.7176	0.998158
GEOTRACES	S0436_86173	543	22.4122	1
GEOTRACES	S0436_86785	541	1.91816	1
GEOTRACES	S0437_10264	1410	15.5944	0.988652
GEOTRACES	S0437_10968	1364	17.3839	0.998534
GEOTRACES	S0437_1163	4740	11.1068	1
GEOTRACES	S0437_127536	413	1.86312	1
GEOTRACES	S0437_144812	393	3.34156	0.956743
GEOTRACES	S0437_16668	1100	42.6126	1
GEOTRACES	S0437_169371	370	2.04545	1
GEOTRACES	S0437_178586	363	2.88263	0.961433
GEOTRACES	S0437_1795	3596	12.1828	1
GEOTRACES	S0437_2308	3100	6.67898	0.997419
GEOTRACES	S0437_32622	777	10.2217	0.998713
GEOTRACES	S0437_32784	775	10.7808	1
GEOTRACES	S0437_35224	748	49.1221	1
GEOTRACES	S0437_35709	742	8.38007	0.998652
GEOTRACES	S0437_4039	2272	9.03063	1
GEOTRACES	S0437_41392	689	9.05937	1
GEOTRACES	S0437_5267	1981	59.8902	1
GEOTRACES	S0437_5712	1903	12.6823	0.999475
GEOTRACES	S0437_59911	577	8.8993	1
GEOTRACES	S0437_60586	574	14.2594	0.966899
GEOTRACES	S0437_6116	1835	43.9662	1
GEOTRACES	S0437_64185	559	14.4108	0.973166
GEOTRACES	S0437_73150	526	9.19149	1
GEOTRACES	S0437_76464	515	3.56712	1
GEOTRACES	S0437_781	6487	26.4561	0.999846
GEOTRACES	S0437_92785	472	4.91925	0.915254
GEOTRACES	S0438_110559	454	3.11513	1
GEOTRACES	S0438_119996	437	2.22648	0.974828
GEOTRACES	S0438_120834	436	2.03497	1
GEOTRACES	S0438_134	35530	13.8192	0.999887
GEOTRACES	S0438_136299	413	3.70342	0.997579
GEOTRACES	S0438_148271	398	13.5	0.972362
GEOTRACES	S0438_1866	5509	9.2256	1
GEOTRACES	S0438_20638	1125	4.74769	1
GEOTRACES	S0438_26786	967	5.20318	0.975181
GEOTRACES	S0438_26908	964	4.36978	0.954357
GEOTRACES	S0438_30984	890	3.21622	0.942697
GEOTRACES	S0438_3974	3268	11.2059	1
GEOTRACES	S0438_562	13264	44.1979	1
GEOTRACES	S0438_58928	624	2.52321	1
GEOTRACES	S0438_60559	615	5.52258	1
GEOTRACES	S0438_6349	2368	5.97295	0.949324
GEOTRACES	S0438_707	11200	49.8115	1
GEOTRACES	S0438_85524	515	1.63014	1
GEOTRACES	S0438_8586	1937	8.14829	0.993289
GEOTRACES	S0438_879	9634	34.2773	1
Tara Oceans	TARA_B000000460_G_C21225172_1	554	10.75	1
Tara Oceans	TARA_B000000460_G_C21243874_1	569	34.4415	1
Tara Oceans	TARA_B000000460_G_C21268902_1	592	27.3122	1
Tara Oceans	TARA_B000000460_G_C21331320_1	665	18.3146	0.996992
Tara Oceans	TARA_B000000460_G_C21362306_1	715	32.8018	1
Tara Oceans	TARA_B000000460_G_C21373702_1	736	15.1945	1
Tara Oceans	TARA_B000000460_G_C21375610_1	740	43.6339	1
Tara Oceans	TARA_B000000460_G_C21430348_1	887	57.5536	1
Tara Oceans	TARA_B000000460_G_C21434208_1	901	14.0959	1
Tara Oceans	TARA_B000000460_G_C21440358_1	926	17.2577	1
Tara Oceans	TARA_B000000460_G_C21466502_1	1065	29.0842	1
Tara Oceans	TARA_B000000460_G_C21471564_1	1100	17.7947	0.986364
Tara Oceans	TARA_B000000460_G_C21510066_1	1631	26.9041	1
Tara Oceans	TARA_B000000460_G_scaffold147702_1	5685	41.1113	1
Tara Oceans	TARA_B000000460_G_scaffold177093_1	509	112.649	1
Tara Oceans	TARA_B000000460_G_scaffold201197_1	957	13.3123	0.994775
Tara Oceans	TARA_B000000460_G_scaffold218936_1	581	54.7865	1
Tara Oceans	TARA_B000000460_G_scaffold221221_1	524	111.243	1
Tara Oceans	TARA_B000000460_G_scaffold222508_1	717	20.0758	1
Tara Oceans	TARA_B000000460_G_scaffold236396_1	698	30.0529	1
Tara Oceans	TARA_B000000460_G_scaffold245949_1	6635	44.0157	1
Tara Oceans	TARA_B000000460_G_scaffold246422_2	969	12.602	1
Tara Oceans	TARA_B000000460_G_scaffold32440_1	948	120.934	1
Tara Oceans	TARA_B000000460_G_scaffold62965_1	10161	44.9539	1
Tara Oceans	TARA_B000000460_G_scaffold71718_1	1322	33.744	1
Tara Oceans	TARA_B000000460_G_scaffold74630_1	551	151.691	1
Tara Oceans	TARA_B000000460_G_scaffold7495_1	794	60.3789	1
Tara Oceans	TARA_B000000460_G_scaffold78559_1	551	26.0773	0.972777
Tara Oceans	TARA_B000000460_G_scaffold79929_1	766	463.409	1
Tara Oceans	TARA_B000000460_G_scaffold9804_5	17733	95.2062	0.999944
Tara Oceans	TARA_B100000035_G_C20548102_1	521	11.5418	1
Tara Oceans	TARA_B100000035_G_C20565980_1	530	7.19737	0.998113
Tara Oceans	TARA_B100000035_G_C20596500_1	547	12.9194	0.996344
Tara Oceans	TARA_B100000035_G_C20642556_1	576	12.0188	0.984375
Tara Oceans	TARA_B100000035_G_C20760718_1	678	36.5871	1
Tara Oceans	TARA_B100000035_G_C20782738_1	705	14.5315	0.998582
Tara Oceans	TARA_B100000035_G_C20900336_1	936	16.6489	1
Tara Oceans	TARA_B100000035_G_C21022180_1	2518	30.777	0.999603
Tara Oceans	TARA_B100000035_G_scaffold103893_1	1567	186.078	1
Tara Oceans	TARA_B100000035_G_scaffold169903_1	570	20.6071	1
Tara Oceans	TARA_B100000035_G_scaffold196267_1	731	218.002	1
Tara Oceans	TARA_B100000035_G_scaffold207011_1	566	215.062	1
Tara Oceans	TARA_B100000035_G_scaffold235847_1	1667	75.3757	1
Tara Oceans	TARA_B100000035_G_scaffold242477_1	4146	39.4232	1
Tara Oceans	TARA_B100000035_G_scaffold255144_1	524	109.644	1
Tara Oceans	TARA_B100000035_G_scaffold275956_1	1264	41.7774	0.997627
Tara Oceans	TARA_B100000035_G_scaffold278268_1	1792	22.1882	1
Tara Oceans	TARA_B100000035_G_scaffold289710_1	3092	49.2808	0.999677
Tara Oceans	TARA_B100000035_G_scaffold302334_1	869	15.0695	0.988493
Tara Oceans	TARA_B100000035_G_scaffold303775_1	622	11.1017	1
Tara Oceans	TARA_B100000035_G_scaffold30873_1	606	23.6294	0.99835
Tara Oceans	TARA_B100000035_G_scaffold39391_1	10819	28.0345	1
Tara Oceans	TARA_B100000035_G_scaffold71510_1	1129	48.43	1
Tara Oceans	TARA_B100000035_G_scaffold88101_1	926	187.579	1
Tara Oceans	TARA_B100000073_G_C23229394_1	502	33.0312	0.978088
Tara Oceans	TARA_B100000073_G_C23294626_1	535	74.2961	0.992523
Tara Oceans	TARA_B100000073_G_C23525789_1	754	12.9884	0.98939
Tara Oceans	TARA_B100000073_G_C23529557_1	761	9.11129	1
Tara Oceans	TARA_B100000073_G_C23531147_1	763	31.9299	0.997379
Tara Oceans	TARA_B100000073_G_C23581869_1	873	20.8506	1
Tara Oceans	TARA_B100000073_G_C23648945_1	1135	53.3066	0.999119
Tara Oceans	TARA_B100000073_G_scaffold100124_1	999	63.7338	1
Tara Oceans	TARA_B100000073_G_scaffold102979_1	1185	28.4725	0.999156
Tara Oceans	TARA_B100000073_G_scaffold106551_1	576	93.4038	1
Tara Oceans	TARA_B100000073_G_scaffold106968_1	1447	94.8466	1
Tara Oceans	TARA_B100000073_G_scaffold115213_1	610	114.926	1
Tara Oceans	TARA_B100000073_G_scaffold128220_1	1188	470.414	1
Tara Oceans	TARA_B100000073_G_scaffold143429_1	551	158.234	1
Tara Oceans	TARA_B100000073_G_scaffold146572_1	2010	52.4382	1
Tara Oceans	TARA_B100000073_G_scaffold184909_1	506	100.966	1
Tara Oceans	TARA_B100000073_G_scaffold197627_1	4036	79.5183	1
Tara Oceans	TARA_B100000073_G_scaffold201300_1	603	30.9801	1
Tara Oceans	TARA_B100000073_G_scaffold235101_1	1427	26.9115	1
Tara Oceans	TARA_B100000073_G_scaffold239632_1	585	9.38851	1
Tara Oceans	TARA_B100000073_G_scaffold255528_1	937	28.554	1
Tara Oceans	TARA_B100000073_G_scaffold263646_1	1099	45.3562	0.99636
Tara Oceans	TARA_B100000073_G_scaffold271114_1	2531	24.4284	0.999605
Tara Oceans	TARA_B100000073_G_scaffold291989_1	1863	10.8803	1
Tara Oceans	TARA_B100000073_G_scaffold29602_1	789	171.249	1
Tara Oceans	TARA_B100000073_G_scaffold29876_1	1234	79.5683	1
Tara Oceans	TARA_B100000073_G_scaffold318688_1	2676	65.6124	1
Tara Oceans	TARA_B100000073_G_scaffold339878_1	1667	36.0962	1
Tara Oceans	TARA_B100000073_G_scaffold63958_1	725	651.962	1
Tara Oceans	TARA_B100000073_G_scaffold72222_1	500	11.1114	1
Tara Oceans	TARA_B100000073_G_scaffold95941_1	7307	35.2386	1
Tara Oceans	TARA_B100000378_G_C17691501_1	506	51.264	0.998024
Tara Oceans	TARA_B100000378_G_C17749255_1	548	27.1407	1
Tara Oceans	TARA_B100000378_G_C17764017_1	560	33.9	1
Tara Oceans	TARA_B100000378_G_C17778925_1	573	27.591	0.991274
Tara Oceans	TARA_B100000378_G_C17816942_1	613	34.3801	0.990212
Tara Oceans	TARA_B100000378_G_C17837048_1	639	48.3722	1
Tara Oceans	TARA_B100000378_G_C17840160_1	643	13.0609	0.998445
Tara Oceans	TARA_B100000378_G_C17874908_1	697	41.106	1
Tara Oceans	TARA_B100000378_G_C17889838_1	724	15.9094	1
Tara Oceans	TARA_B100000378_G_C17895514_1	736	21.6928	1
Tara Oceans	TARA_B100000378_G_C17903344_1	753	25.4312	1
Tara Oceans	TARA_B100000378_G_C17917674_1	787	16.0958	1
Tara Oceans	TARA_B100000378_G_C17995052_1	1139	28.2882	0.999122
Tara Oceans	TARA_B100000378_G_scaffold102008_1	561	33.2165	1
Tara Oceans	TARA_B100000378_G_scaffold108661_1	775	83.3696	0.99871
Tara Oceans	TARA_B100000378_G_scaffold115086_1	868	35.3287	0.998848
Tara Oceans	TARA_B100000378_G_scaffold125685_1	1025	105.238	1
Tara Oceans	TARA_B100000378_G_scaffold127383_1	1987	24.945	1
Tara Oceans	TARA_B100000378_G_scaffold128940_1	525	101.763	1
Tara Oceans	TARA_B100000378_G_scaffold129040_1	647	26.9779	1
Tara Oceans	TARA_B100000378_G_scaffold134377_1	882	67.7582	0.997732
Tara Oceans	TARA_B100000378_G_scaffold145222_1	1181	28.2648	1
Tara Oceans	TARA_B100000378_G_scaffold175350_1	573	160.366	1
Tara Oceans	TARA_B100000378_G_scaffold192687_1	989	42.0012	1
Tara Oceans	TARA_B100000378_G_scaffold206281_1	1798	31.0552	1
Tara Oceans	TARA_B100000378_G_scaffold207225_1	886	30.9688	1
Tara Oceans	TARA_B100000378_G_scaffold216550_1	799	27.5794	0.998748
Tara Oceans	TARA_B100000378_G_scaffold227408_1	528	28.2778	1
Tara Oceans	TARA_B100000378_G_scaffold230580_1	1526	23.976	1
Tara Oceans	TARA_B100000378_G_scaffold248289_1	3861	15.3075	1
Tara Oceans	TARA_B100000378_G_scaffold255507_1	621	20.2378	1
Tara Oceans	TARA_B100000378_G_scaffold256055_1	942	32.5316	1
Tara Oceans	TARA_B100000378_G_scaffold258847_1	2196	19.6383	1
Tara Oceans	TARA_B100000378_G_scaffold259558_1	1090	13.5117	1
Tara Oceans	TARA_B100000378_G_scaffold260807_1	704	24.6913	1
Tara Oceans	TARA_B100000378_G_scaffold275079_1	1077	13.3269	0.985144
Tara Oceans	TARA_B100000378_G_scaffold276854_1	13334	104.712	1
Tara Oceans	TARA_B100000378_G_scaffold49406_1	658	44.7953	1
Tara Oceans	TARA_B100000378_G_scaffold57499_1	500	28.4886	1
Tara Oceans	TARA_B100000378_G_scaffold60199_3	17722	45.758	1
Tara Oceans	TARA_B100000378_G_scaffold87581_1	1616	120.943	1
Tara Oceans	TARA_B100000408_G_C10081104_1	501	12.8177	1
Tara Oceans	TARA_B100000408_G_C10085070_1	505	10.6901	1
Tara Oceans	TARA_B100000408_G_C10095258_1	515	84.1151	1
Tara Oceans	TARA_B100000408_G_C10130120_1	555	11.9778	1
Tara Oceans	TARA_B100000408_G_C10159950_1	598	6.30134	0.979933
Tara Oceans	TARA_B100000408_G_C10170510_1	617	7.85225	1
Tara Oceans	TARA_B100000408_G_C10200173_1	681	19.4915	0.997063
Tara Oceans	TARA_B100000408_G_C10263301_1	957	13.6914	1
Tara Oceans	TARA_B100000408_G_C10283543_1	1185	11.399	0.998312
Tara Oceans	TARA_B100000408_G_scaffold100308_1	685	16.9009	0.988321
Tara Oceans	TARA_B100000408_G_scaffold104308_1	1062	73.1941	1
Tara Oceans	TARA_B100000408_G_scaffold107659_1	1247	19.0082	0.997594
Tara Oceans	TARA_B100000408_G_scaffold112225_1	533	93.3734	1
Tara Oceans	TARA_B100000408_G_scaffold112885_1	542	35.8393	0.998155
Tara Oceans	TARA_B100000408_G_scaffold122811_1	546	23.7753	0.972527
Tara Oceans	TARA_B100000408_G_scaffold12711_1	627	17.0461	1
Tara Oceans	TARA_B100000408_G_scaffold127143_1	2222	19.6443	1
Tara Oceans	TARA_B100000408_G_scaffold130037_1	606	15.9671	0.99835
Tara Oceans	TARA_B100000408_G_scaffold21797_1	1081	11.2127	1
Tara Oceans	TARA_B100000408_G_scaffold26638_1	659	13.1198	1
Tara Oceans	TARA_B100000408_G_scaffold56027_1	977	10.8767	0.994882
Tara Oceans	TARA_B100000408_G_scaffold64946_1	757	74.173	1
Tara Oceans	TARA_B100000408_G_scaffold66633_1	1991	32.2651	1
Tara Oceans	TARA_B100000408_G_scaffold83758_1	656	140.958	1
Tara Oceans	TARA_B100000408_G_scaffold86671_1	1137	86.9189	1
Tara Oceans	TARA_B100000408_G_scaffold94420_1	717	14.6261	1
Tara Oceans	TARA_B100000408_G_scaffold9986_1	2068	73.2503	1
Tara Oceans	TARA_B100000424_G_C22485728_1	506	10.4242	0.998024
Tara Oceans	TARA_B100000424_G_C22490986_1	509	22.1142	0.998035
Tara Oceans	TARA_B100000424_G_C22492072_1	509	40.7577	0.998035
Tara Oceans	TARA_B100000424_G_C22549680_1	541	23.4783	1
Tara Oceans	TARA_B100000424_G_C22598046_1	572	75.5118	1
Tara Oceans	TARA_B100000424_G_C22619848_1	589	39.3759	1
Tara Oceans	TARA_B100000424_G_C22642548_1	608	80.4432	1
Tara Oceans	TARA_B100000424_G_C22725990_1	699	8.59927	1
Tara Oceans	TARA_B100000424_G_C22934352_1	2506	27.9486	1
Tara Oceans	TARA_B100000424_G_C22942940_1	4583	45.9005	1
Tara Oceans	TARA_B100000424_G_scaffold104439_1	2625	66.8186	0.999619
Tara Oceans	TARA_B100000424_G_scaffold110052_1	569	74.5155	1
Tara Oceans	TARA_B100000424_G_scaffold11675_1	665	81.0233	1
Tara Oceans	TARA_B100000424_G_scaffold159360_1	1866	95.9883	1
Tara Oceans	TARA_B100000424_G_scaffold17391_1	529	27.4591	0.992439
Tara Oceans	TARA_B100000424_G_scaffold178706_1	848	12.9627	0.997641
Tara Oceans	TARA_B100000424_G_scaffold226425_1	811	11.3086	1
Tara Oceans	TARA_B100000424_G_scaffold232115_1	1916	25.4202	0.999478
Tara Oceans	TARA_B100000424_G_scaffold233997_1	707	27.14	1
Tara Oceans	TARA_B100000424_G_scaffold249700_1	695	110.767	1
Tara Oceans	TARA_B100000424_G_scaffold251586_1	2093	26.9871	1
Tara Oceans	TARA_B100000424_G_scaffold263007_1	3655	17.5886	0.999726
Tara Oceans	TARA_B100000424_G_scaffold2697_1	1868	103.447	1
Tara Oceans	TARA_B100000424_G_scaffold269902_1	1837	28.1968	0.998911
Tara Oceans	TARA_B100000424_G_scaffold270861_1	5447	27.9704	1
Tara Oceans	TARA_B100000424_G_scaffold80998_1	513	14.9201	0.998051
Tara Oceans	TARA_B100000427_G_C14972504_1	511	20.4709	1
Tara Oceans	TARA_B100000427_G_C15000988_1	523	20.8901	1
Tara Oceans	TARA_B100000427_G_C15152187_1	608	30.8122	0.996711
Tara Oceans	TARA_B100000427_G_C15157605_1	612	17.2489	1
Tara Oceans	TARA_B100000427_G_C15176113_1	626	23.5042	1
Tara Oceans	TARA_B100000427_G_C15303973_1	765	18.5382	0.998693
Tara Oceans	TARA_B100000427_G_C15330525_1	810	8.37879	1
Tara Oceans	TARA_B100000427_G_C15342371_1	833	15.6018	0.997599
Tara Oceans	TARA_B100000427_G_C15448844_1	1237	23.7783	0.999192
Tara Oceans	TARA_B100000427_G_C15468716_1	1421	14.9394	1
Tara Oceans	TARA_B100000427_G_C15473512_1	1482	19.3686	1
Tara Oceans	TARA_B100000427_G_C15481486_1	1605	17.1423	1
Tara Oceans	TARA_B100000427_G_C15492988_1	1865	15.7044	0.999464
Tara Oceans	TARA_B100000427_G_scaffold106855_1	4480	31.6513	1
Tara Oceans	TARA_B100000427_G_scaffold15154_1	500	62.2743	1
Tara Oceans	TARA_B100000427_G_scaffold157227_1	613	21.2894	1
Tara Oceans	TARA_B100000427_G_scaffold164725_1	546	8.87879	0.983516
Tara Oceans	TARA_B100000427_G_scaffold180905_1	899	27.3004	0.979978
Tara Oceans	TARA_B100000427_G_scaffold1873_1	755	75.686	1
Tara Oceans	TARA_B100000427_G_scaffold210236_1	1664	34.8236	0.998798
Tara Oceans	TARA_B100000427_G_scaffold223083_1	647	110.797	1
Tara Oceans	TARA_B100000427_G_scaffold242238_1	2568	20.5265	0.991433
Tara Oceans	TARA_B100000427_G_scaffold266897_1	704	11.8935	1
Tara Oceans	TARA_B100000427_G_scaffold272143_1	515	9.19452	0.994175
Tara Oceans	TARA_B100000427_G_scaffold300248_1	845	22.5612	1
Tara Oceans	TARA_B100000427_G_scaffold30494_1	915	40.5033	1
Tara Oceans	TARA_B100000427_G_scaffold305135_1	805	27.6763	1
Tara Oceans	TARA_B100000427_G_scaffold30577_1	1009	105.951	1
Tara Oceans	TARA_B100000427_G_scaffold305933_1	1347	16.0184	1
Tara Oceans	TARA_B100000427_G_scaffold316286_1	1074	12.724	0.992551
Tara Oceans	TARA_B100000427_G_scaffold47262_1	2657	49.7702	1
Tara Oceans	TARA_B100000427_G_scaffold69265_3	22347	39.3824	1
Tara Oceans	TARA_B100000427_G_scaffold73809_1	647	81.5594	1
Tara Oceans	TARA_B100000508_G_C11212758_1	519	7.78049	0.988439
Tara Oceans	TARA_B100000508_G_C11280186_1	592	27.5656	0.998311
Tara Oceans	TARA_B100000508_G_C11291362_1	607	15.8249	1
Tara Oceans	TARA_B100000508_G_C11301608_1	623	13.0085	1
Tara Oceans	TARA_B100000508_G_C11395882_1	894	21.2621	0.998881
Tara Oceans	TARA_B100000508_G_C11398170_1	906	17.4167	1
Tara Oceans	TARA_B100000508_G_scaffold112832_1	941	92.019	1
Tara Oceans	TARA_B100000508_G_scaffold114798_1	635	20.3794	1
Tara Oceans	TARA_B100000508_G_scaffold116909_1	581	13.2552	1
Tara Oceans	TARA_B100000508_G_scaffold128112_1	1649	51.9793	0.999394
Tara Oceans	TARA_B100000508_G_scaffold129020_1	1169	15.0108	1
Tara Oceans	TARA_B100000508_G_scaffold135905_1	3282	35.5006	0.996344
Tara Oceans	TARA_B100000508_G_scaffold136076_1	1226	18.4935	0.999184
Tara Oceans	TARA_B100000508_G_scaffold21186_1	21177	20.0565	1
Tara Oceans	TARA_B100000508_G_scaffold2130_1	900	171.935	1
Tara Oceans	TARA_B100000508_G_scaffold22497_1	518	101.293	1
Tara Oceans	TARA_B100000508_G_scaffold25230_4	21724	228.812	1
Tara Oceans	TARA_B100000508_G_scaffold33637_1	678	14.2064	0.9941
Tara Oceans	TARA_B100000508_G_scaffold37828_1	1778	78.1751	1
Tara Oceans	TARA_B100000508_G_scaffold54190_1	1130	36.0133	1
Tara Oceans	TARA_B100000508_G_scaffold63653_1	562	35.7913	0.994662
Tara Oceans	TARA_B100000508_G_scaffold69311_1	3004	53.8584	1
Tara Oceans	TARA_B100000508_G_scaffold83411_1	649	15.8577	1
Tara Oceans	TARA_B100000508_G_scaffold85224_1	768	19.9304	1
Tara Oceans	TARA_B100000508_G_scaffold96459_1	648	23.7691	1
Tara Oceans	TARA_B100000809_G_C14718368_1	578	11.521	1
Tara Oceans	TARA_B100000809_G_C14743902_1	598	6.4375	1
Tara Oceans	TARA_B100000809_G_C14765716_1	617	14.7366	0.998379
Tara Oceans	TARA_B100000809_G_C14778762_1	629	12.3257	1
Tara Oceans	TARA_B100000809_G_C14823365_1	677	11.0588	0.998523
Tara Oceans	TARA_B100000809_G_C14840683_1	698	9.80292	1
Tara Oceans	TARA_B100000809_G_C14841689_1	699	10.0455	0.995708
Tara Oceans	TARA_B100000809_G_C14894712_1	779	13.601	1
Tara Oceans	TARA_B100000809_G_C14972890_1	960	16.0827	1
Tara Oceans	TARA_B100000809_G_C14994804_1	1035	62.1288	1
Tara Oceans	TARA_B100000809_G_C15104186_1	2121	19.2811	0.999529
Tara Oceans	TARA_B100000809_G_C15127934_1	3482	26.1837	0.999426
Tara Oceans	TARA_B100000809_G_scaffold110080_1	2829	50.5767	1
Tara Oceans	TARA_B100000809_G_scaffold113178_1	628	129.138	1
Tara Oceans	TARA_B100000809_G_scaffold115818_1	1501	17.852	0.994004
Tara Oceans	TARA_B100000809_G_scaffold118142_2	2294	29.5872	0.999128
Tara Oceans	TARA_B100000809_G_scaffold129413_1	1548	186.075	1
Tara Oceans	TARA_B100000809_G_scaffold133451_1	718	51.6761	1
Tara Oceans	TARA_B100000809_G_scaffold189028_1	3188	33.7874	0.999686
Tara Oceans	TARA_B100000809_G_scaffold18942_2	41402	64.665	1
Tara Oceans	TARA_B100000809_G_scaffold19168_1	888	181.553	1
Tara Oceans	TARA_B100000809_G_scaffold214436_1	656	9.13044	1
Tara Oceans	TARA_B100000809_G_scaffold219761_1	591	21.712	1
Tara Oceans	TARA_B100000809_G_scaffold226107_1	642	31.1382	1
Tara Oceans	TARA_B100000809_G_scaffold233123_1	689	11.4527	0.997097
Tara Oceans	TARA_B100000809_G_scaffold235937_1	1116	11.3364	0.993728
Tara Oceans	TARA_B100000809_G_scaffold240625_1	870	19.9208	1
Tara Oceans	TARA_B100000809_G_scaffold242728_1	1751	36.4716	1
Tara Oceans	TARA_B100000809_G_scaffold246006_1	5264	59.1353	1
Tara Oceans	TARA_B100000809_G_scaffold248439_1	2738	62.4733	1
Tara Oceans	TARA_B100000809_G_scaffold249830_1	806	20.0137	1
Tara Oceans	TARA_B100000809_G_scaffold250101_1	3132	29.0372	0.999361
Tara Oceans	TARA_B100000809_G_scaffold256630_2	1202	11.7766	0.999168
Tara Oceans	TARA_B100000809_G_scaffold257460_2	534	17.6771	0.990637
Tara Oceans	TARA_B100000809_G_scaffold263628_1	6022	15.1502	1
Tara Oceans	TARA_B100000809_G_scaffold264457_1	14358	30.8683	0.99993
Tara Oceans	TARA_B100000809_G_scaffold264737_1	2757	18.519	1
Tara Oceans	TARA_B100000809_G_scaffold265467_1	7117	26.0937	0.99986
Tara Oceans	TARA_B100000809_G_scaffold265583_1	5450	72.1059	1
Tara Oceans	TARA_B100000809_G_scaffold33109_1	1437	137.917	1
Tara Oceans	TARA_B100000809_G_scaffold58164_1	2471	14.3455	1
Tara Oceans	TARA_B100000809_G_scaffold73983_1	2532	165.262	1
Tara Oceans	TARA_B100000809_G_scaffold8283_1	544	107.86	1
Tara Oceans	TARA_B100000809_G_scaffold96511_2	5262	42.0687	1
Tara Oceans	TARA_B100000809_G_scaffold99778_1	729	28.3005	0.979424
Tara Oceans	TARA_B110000003_G_C16199792_1	547	6.87406	1
Tara Oceans	TARA_B110000003_G_C16222108_1	561	99.4331	1
Tara Oceans	TARA_B110000003_G_C16249755_1	581	7.12761	1
Tara Oceans	TARA_B110000003_G_C16525779_1	1058	36.2148	0.995274
Tara Oceans	TARA_B110000003_G_C16555378_1	1217	70.1818	1
Tara Oceans	TARA_B110000003_G_C16577552_1	1390	87.3194	1
Tara Oceans	TARA_B110000003_G_C16641204_1	3225	25.6615	1
Tara Oceans	TARA_B110000003_G_C16652844_1	7268	25.9449	1
Tara Oceans	TARA_B110000003_G_scaffold149330_1	3111	37.9436	1
Tara Oceans	TARA_B110000003_G_scaffold176836_1	527	95.183	1
Tara Oceans	TARA_B110000003_G_scaffold17799_2	3882	41.2513	0.999742
Tara Oceans	TARA_B110000003_G_scaffold189948_1	511	61.385	1
Tara Oceans	TARA_B110000003_G_scaffold199748_1	778	27.9682	0.998715
Tara Oceans	TARA_B110000003_G_scaffold201413_1	2629	32.2473	1
Tara Oceans	TARA_B110000003_G_scaffold218511_1	867	89.265	1
Tara Oceans	TARA_B110000003_G_scaffold219615_1	680	50.4679	1
Tara Oceans	TARA_B110000003_G_scaffold23417_1	717	77.709	1
Tara Oceans	TARA_B110000003_G_scaffold238430_1	959	65.0037	1
Tara Oceans	TARA_B110000003_G_scaffold250320_1	1183	44.999	1
Tara Oceans	TARA_B110000003_G_scaffold259355_1	1689	12.8499	1
Tara Oceans	TARA_B110000003_G_scaffold259360_1	818	12.0299	0.991443
Tara Oceans	TARA_B110000003_G_scaffold264657_1	1021	29.7773	0.999021
Tara Oceans	TARA_B110000003_G_scaffold31621_1	772	34.0273	1
Tara Oceans	TARA_B110000003_G_scaffold55261_1	844	190.751	1
Tara Oceans	TARA_B110000003_G_scaffold6488_1	1136	83.3174	1
Tara Oceans	TARA_B110000003_G_scaffold65059_1	1599	80.9696	1
Tara Oceans	TARA_B110000003_G_scaffold85465_1	4734	101.224	1
Tara Oceans	TARA_B110000014_G_C19501159_1	502	6.97727	1
Tara Oceans	TARA_B110000014_G_C19677979_1	582	29.9815	1
Tara Oceans	TARA_B110000014_G_C19680819_1	584	13.9747	1
Tara Oceans	TARA_B110000014_G_C19710961_1	602	28.6792	1
Tara Oceans	TARA_B110000014_G_C19786191_1	658	21.2854	1
Tara Oceans	TARA_B110000014_G_C19800145_1	670	13.0827	1
Tara Oceans	TARA_B110000014_G_C19820197_1	689	44.4787	1
Tara Oceans	TARA_B110000014_G_C19855865_1	728	29.4135	0.998626
Tara Oceans	TARA_B110000014_G_C19910285_1	803	14.1026	1
Tara Oceans	TARA_B110000014_G_C19919793_1	819	11.6846	0.996337
Tara Oceans	TARA_B110000014_G_C19987140_1	972	57.1265	1
Tara Oceans	TARA_B110000014_G_C20030751_1	1142	19.131	0.996497
Tara Oceans	TARA_B110000014_G_C20068698_1	1417	24.3047	1
Tara Oceans	TARA_B110000014_G_C20113864_1	2630	13.6464	0.996198
Tara Oceans	TARA_B110000014_G_scaffold124371_1	576	8.26761	1
Tara Oceans	TARA_B110000014_G_scaffold140352_1	5105	25.6944	1
Tara Oceans	TARA_B110000014_G_scaffold141427_1	1160	33.7634	1
Tara Oceans	TARA_B110000014_G_scaffold143989_1	533	41.9817	1
Tara Oceans	TARA_B110000014_G_scaffold144098_1	686	39.8414	0.997085
Tara Oceans	TARA_B110000014_G_scaffold170106_1	552	18.0348	1
Tara Oceans	TARA_B110000014_G_scaffold176592_1	1022	60.3612	1
Tara Oceans	TARA_B110000014_G_scaffold196714_1	905	8.58013	1
Tara Oceans	TARA_B110000014_G_scaffold209744_1	1902	8.57591	1
Tara Oceans	TARA_B110000014_G_scaffold211573_1	680	193.628	1
Tara Oceans	TARA_B110000014_G_scaffold215911_1	1028	27.9374	0.996109
Tara Oceans	TARA_B110000014_G_scaffold227790_1	635	14.4866	1
Tara Oceans	TARA_B110000014_G_scaffold245279_1	2707	23.1267	0.999631
Tara Oceans	TARA_B110000014_G_scaffold25579_1	742	10.8125	1
Tara Oceans	TARA_B110000014_G_scaffold257282_1	1987	23.5939	1
Tara Oceans	TARA_B110000014_G_scaffold259221_1	1948	46.7597	1
Tara Oceans	TARA_B110000014_G_scaffold263231_1	2221	43.5128	1
Tara Oceans	TARA_B110000014_G_scaffold263982_1	3871	57.0798	1
Tara Oceans	TARA_B110000014_G_scaffold647_1	631	100.857	1
Tara Oceans	TARA_B110000014_G_scaffold65265_1	2002	38.594	0.999501
Tara Oceans	TARA_B110000014_G_scaffold87350_1	901	39.6924	1
Tara Oceans	TARA_B110000014_G_scaffold95022_1	759	89.8095	1
Tara Oceans	TARA_B110000014_G_scaffold9737_1	684	253.3	1
Tara Oceans	TARA_B110000196_G_C20456038_1	503	8.67139	0.982107
Tara Oceans	TARA_B110000196_G_C20499056_1	518	15.5326	1
Tara Oceans	TARA_B110000196_G_C20578696_1	550	127.405	0.987273
Tara Oceans	TARA_B110000196_G_C20600094_1	559	57.3936	1
Tara Oceans	TARA_B110000196_G_C20621435_1	569	19.2315	1
Tara Oceans	TARA_B110000196_G_C20775682_1	666	20.562	0.998498
Tara Oceans	TARA_B110000196_G_C20800934_1	687	22.7393	1
Tara Oceans	TARA_B110000196_G_C20811386_1	696	13.7033	1
Tara Oceans	TARA_B110000196_G_C20816708_1	701	9.08348	0.998574
Tara Oceans	TARA_B110000196_G_C20823649_1	708	17.0663	1
Tara Oceans	TARA_B110000196_G_C20878435_1	768	13.3447	1
Tara Oceans	TARA_B110000196_G_C20983253_1	951	31.5343	1
Tara Oceans	TARA_B110000196_G_C20994463_1	980	9.03253	0.99898
Tara Oceans	TARA_B110000196_G_C21039074_1	1132	343.032	1
Tara Oceans	TARA_B110000196_G_C21068300_1	1286	21.9401	1
Tara Oceans	TARA_B110000196_G_C21091136_1	1469	12.7271	0.999319
Tara Oceans	TARA_B110000196_G_scaffold110131_1	1507	47.8254	1
Tara Oceans	TARA_B110000196_G_scaffold120742_2	1220	24.4065	1
Tara Oceans	TARA_B110000196_G_scaffold122130_1	632	53.6598	1
Tara Oceans	TARA_B110000196_G_scaffold134867_1	542	227.349	1
Tara Oceans	TARA_B110000196_G_scaffold135793_1	1755	56.8193	1
Tara Oceans	TARA_B110000196_G_scaffold14769_1	3022	75.5028	1
Tara Oceans	TARA_B110000196_G_scaffold179491_1	1791	45.4052	1
Tara Oceans	TARA_B110000196_G_scaffold202622_1	1121	49.3769	1
Tara Oceans	TARA_B110000196_G_scaffold210459_1	867	16.7615	1
Tara Oceans	TARA_B110000196_G_scaffold227309_1	1907	35.3221	1
Tara Oceans	TARA_B110000196_G_scaffold234371_1	517	6.97275	1
Tara Oceans	TARA_B110000196_G_scaffold239755_1	1549	19.7613	0.996772
Tara Oceans	TARA_B110000196_G_scaffold254496_1	503	6.31728	0.998012
Tara Oceans	TARA_B110000196_G_scaffold261786_1	4939	63.3308	1
Tara Oceans	TARA_B110000196_G_scaffold267628_1	1986	17.006	1
Tara Oceans	TARA_B110000196_G_scaffold271792_1	554	30.2946	1
Tara Oceans	TARA_B110000196_G_scaffold316804_1	1977	14.9502	0.998988
Tara Oceans	TARA_B110000196_G_scaffold320280_1	4843	15.8655	1
Tara Oceans	TARA_B110000196_G_scaffold63186_1	539	35.8586	1
Tara Oceans	TARA_B110000196_G_scaffold65032_1	842	44.3844	1
Tara Oceans	TARA_B110000196_G_scaffold82248_1	683	17.0319	0.998536
Tara Oceans	TARA_B110000196_G_scaffold85840_1	1475	64.6075	1
Tara Oceans	TARA_B110000196_G_scaffold95972_1	653	28.0219	1
Tara Oceans	TARA_B110000438_G_C15165673_1	505	11.4479	0.99802
Tara Oceans	TARA_B110000438_G_C15259445_1	545	8.51646	1
Tara Oceans	TARA_B110000438_G_C15289413_1	560	16.2317	0.996429
Tara Oceans	TARA_B110000438_G_C15360967_1	601	20.7073	1
Tara Oceans	TARA_B110000438_G_C15373779_1	609	284.355	1
Tara Oceans	TARA_B110000438_G_C15393537_1	623	10.4207	0.998395
Tara Oceans	TARA_B110000438_G_C15473145_1	688	17.2881	1
Tara Oceans	TARA_B110000438_G_C15486357_1	701	7.24682	0.998574
Tara Oceans	TARA_B110000438_G_C15619612_1	896	14.819	1
Tara Oceans	TARA_B110000438_G_C15691535_1	1106	12.0397	1
Tara Oceans	TARA_B110000438_G_C15719373_1	1238	8.94118	1
Tara Oceans	TARA_B110000438_G_C15741974_1	1391	15.7059	1
Tara Oceans	TARA_B110000438_G_C15759990_1	1564	13.1393	0.999361
Tara Oceans	TARA_B110000438_G_scaffold100378_1	6587	65.8614	1
Tara Oceans	TARA_B110000438_G_scaffold128894_1	763	13.9494	1
Tara Oceans	TARA_B110000438_G_scaffold136692_1	641	30.888	1
Tara Oceans	TARA_B110000438_G_scaffold138658_1	10613	23.8212	1
Tara Oceans	TARA_B110000438_G_scaffold152189_1	678	32.1345	0.995575
Tara Oceans	TARA_B110000438_G_scaffold154296_1	4888	18.8065	0.999795
Tara Oceans	TARA_B110000438_G_scaffold156029_1	2106	43.9571	1
Tara Oceans	TARA_B110000438_G_scaffold203135_1	629	9.96242	1
Tara Oceans	TARA_B110000438_G_scaffold222450_1	587	27.7254	1
Tara Oceans	TARA_B110000438_G_scaffold225477_1	783	12.3633	1
Tara Oceans	TARA_B110000438_G_scaffold230201_1	801	14.8249	0.975031
Tara Oceans	TARA_B110000438_G_scaffold282436_1	794	11.8276	1
Tara Oceans	TARA_B110000438_G_scaffold282976_1	882	9.4959	0.997732
Tara Oceans	TARA_B110000438_G_scaffold289491_1	4565	52.7778	1
Tara Oceans	TARA_B110000438_G_scaffold290705_1	1061	9.69594	0.999058
Tara Oceans	TARA_B110000438_G_scaffold29174_1	4160	73.2977	1
Tara Oceans	TARA_B110000438_G_scaffold294130_1	2142	13.5989	1
Tara Oceans	TARA_B110000438_G_scaffold40010_1	747	100.868	1
Tara Oceans	TARA_B110000438_G_scaffold52321_1	1336	15.6189	1
Tara Oceans	TARA_B110000438_G_scaffold61364_1	1612	33.0479	1
Tara Oceans	TARA_B110000438_G_scaffold80104_1	714	23.4326	0.992997
Tara Oceans	TARA_B110000438_G_scaffold84850_1	1764	61.2949	1
Tara Oceans	TARA_B110000438_G_scaffold87851_1	973	46.2807	0.998972
Tara Oceans	TARA_B110000444_G_C18453626_1	626	22.1534	1
Tara Oceans	TARA_B110000444_G_C18487883_1	655	18.3307	0.99542
Tara Oceans	TARA_B110000444_G_C18519826_1	685	17.9327	1
Tara Oceans	TARA_B110000444_G_C18585631_1	764	19.4153	1
Tara Oceans	TARA_B110000444_G_C18602692_1	789	12.795	1
Tara Oceans	TARA_B110000444_G_C18624139_1	825	9.13037	1
Tara Oceans	TARA_B110000444_G_C18770823_1	1370	8.54344	0.99708
Tara Oceans	TARA_B110000444_G_C18784669_1	1501	11.9171	0.999334
Tara Oceans	TARA_B110000444_G_C18793167_1	1601	12.0917	1
Tara Oceans	TARA_B110000444_G_C18798923_1	1681	15.0366	1
Tara Oceans	TARA_B110000444_G_C18805456_1	1791	21.7556	0.996092
Tara Oceans	TARA_B110000444_G_scaffold140968_1	719	7.14587	0.997218
Tara Oceans	TARA_B110000444_G_scaffold174345_1	599	14.1759	0.998331
Tara Oceans	TARA_B110000444_G_scaffold209606_1	1059	14.0792	0.999056
Tara Oceans	TARA_B110000444_G_scaffold223401_1	570	7.78095	1
Tara Oceans	TARA_B110000444_G_scaffold257697_1	3935	17.2613	1
Tara Oceans	TARA_B110000444_G_scaffold258429_1	11677	21.3312	1
Tara Oceans	TARA_B110000444_G_scaffold38299_1	539	62.0977	1
Tara Oceans	TARA_B110000444_G_scaffold87380_1	1235	16.0654	0.994332
Tara Oceans	TARA_B110000444_G_scaffold87381_1	6978	39.3669	1
Tara Oceans	TARA_B110000444_G_scaffold93716_1	593	70.8149	1
Tara Oceans	TARA_B110000483_G_C17729140_1	543	18.7735	1
Tara Oceans	TARA_B110000483_G_C17739883_1	550	10.4775	0.983636
Tara Oceans	TARA_B110000483_G_C17744540_1	553	12.531	1
Tara Oceans	TARA_B110000483_G_C17798822_1	594	15.7613	1
Tara Oceans	TARA_B110000483_G_C17851172_1	643	24	1
Tara Oceans	TARA_B110000483_G_C17855078_1	647	161.435	1
Tara Oceans	TARA_B110000483_G_C17963574_1	798	9.51389	0.989975
Tara Oceans	TARA_B110000483_G_C18088269_1	1191	149.096	1
Tara Oceans	TARA_B110000483_G_C18098229_1	1250	12.6436	1
Tara Oceans	TARA_B110000483_G_C18104404_1	1291	20.4338	0.993803
Tara Oceans	TARA_B110000483_G_C18130961_1	1519	19.0073	1
Tara Oceans	TARA_B110000483_G_C18184108_1	2763	23.6464	0.998914
Tara Oceans	TARA_B110000483_G_scaffold104595_1	4272	152.768	1
Tara Oceans	TARA_B110000483_G_scaffold12139_1	2504	63.1172	1
Tara Oceans	TARA_B110000483_G_scaffold148706_1	1550	18.2579	1
Tara Oceans	TARA_B110000483_G_scaffold16757_1	6779	62.5639	1
Tara Oceans	TARA_B110000483_G_scaffold179294_2	7980	33.8029	0.999499
Tara Oceans	TARA_B110000483_G_scaffold203607_1	580	8.18837	1
Tara Oceans	TARA_B110000483_G_scaffold208737_1	1273	17.5174	1
Tara Oceans	TARA_B110000483_G_scaffold214364_1	858	15.8545	1
Tara Oceans	TARA_B110000483_G_scaffold222156_1	760	18.082	0.997368
Tara Oceans	TARA_B110000483_G_scaffold235354_1	6890	31.38	1
Tara Oceans	TARA_B110000483_G_scaffold242355_2	1172	12.0812	0.999147
Tara Oceans	TARA_B110000483_G_scaffold243418_1	11368	23.3716	0.999912
Tara Oceans	TARA_B110000483_G_scaffold27339_1	973	66.0838	1
Tara Oceans	TARA_B110000483_G_scaffold36521_1	1740	25.244	1
Tara Oceans	TARA_B110000483_G_scaffold36521_2	2606	24.8221	1
Tara Oceans	TARA_B110000483_G_scaffold55834_1	1767	12.8553	0.999434
Tara Oceans	TARA_B110000483_G_scaffold58725_1	2852	32.5696	0.999299
Tara Oceans	TARA_B110000483_G_scaffold72529_1	6905	15.3597	0.998986
Tara Oceans	TARA_B110000495_G_C22422383_1	526	79.3644	1
Tara Oceans	TARA_B110000495_G_C22437893_1	533	16.295	1
Tara Oceans	TARA_B110000495_G_C22450428_1	538	5.83763	0.983271
Tara Oceans	TARA_B110000495_G_C22594402_1	615	9.2129	0.99187
Tara Oceans	TARA_B110000495_G_C22621470_1	634	16.4153	0.996845
Tara Oceans	TARA_B110000495_G_C22623898_1	636	17.0432	0.987421
Tara Oceans	TARA_B110000495_G_C22834302_1	890	18.15	0.997753
Tara Oceans	TARA_B110000495_G_C22906986_1	1093	12.1315	0.999085
Tara Oceans	TARA_B110000495_G_C22938914_1	1242	13.7097	1
Tara Oceans	TARA_B110000495_G_C22972348_1	1490	29.7403	1
Tara Oceans	TARA_B110000495_G_C23039876_1	5455	26.0571	1
Tara Oceans	TARA_B110000495_G_C23043478_1	13437	25.3445	0.999702
Tara Oceans	TARA_B110000495_G_C23043558_1	14969	14.6687	1
Tara Oceans	TARA_B110000495_G_scaffold101276_1	833	57.2679	1
Tara Oceans	TARA_B110000495_G_scaffold106539_1	866	20.155	1
Tara Oceans	TARA_B110000495_G_scaffold130632_1	1262	107.302	1
Tara Oceans	TARA_B110000495_G_scaffold178713_1	3743	31.9552	1
Tara Oceans	TARA_B110000495_G_scaffold185591_1	1013	11.3812	0.999013
Tara Oceans	TARA_B110000495_G_scaffold192997_1	853	74.1351	1
Tara Oceans	TARA_B110000495_G_scaffold194874_1	1630	14.5345	1
Tara Oceans	TARA_B110000495_G_scaffold200817_1	9431	18.6292	1
Tara Oceans	TARA_B110000495_G_scaffold202282_1	2183	30.0364	1
Tara Oceans	TARA_B110000495_G_scaffold22161_1	1640	115.16	1
Tara Oceans	TARA_B110000495_G_scaffold26158_1	1494	261.619	1
Tara Oceans	TARA_B110000495_G_scaffold61863_1	571	57.4394	1
Tara Oceans	TARA_B110000495_G_scaffold74326_1	534	66.0286	1
Tara Oceans	TARA_B110000879_G_C10703784_1	527	11.3289	1
Tara Oceans	TARA_B110000879_G_C10783374_1	588	43.1484	1
Tara Oceans	TARA_B110000879_G_C10825390_1	628	10.5774	1
Tara Oceans	TARA_B110000879_G_C10941591_1	791	21.8487	1
Tara Oceans	TARA_B110000879_G_C10944797_1	797	14.7883	1
Tara Oceans	TARA_B110000879_G_C11067042_1	1197	9.89971	0.999165
Tara Oceans	TARA_B110000879_G_C11074896_1	1245	10.1087	0.999197
Tara Oceans	TARA_B110000879_G_C11092720_1	1372	34.8118	0.999271
Tara Oceans	TARA_B110000879_G_C11118673_1	1639	16.82	1
Tara Oceans	TARA_B110000879_G_C11145884_1	2167	11.9147	0.997231
Tara Oceans	TARA_B110000879_G_C11156676_1	2556	13.2556	1
Tara Oceans	TARA_B110000879_G_C11176741_1	4710	13.8171	0.999151
Tara Oceans	TARA_B110000879_G_scaffold126821_1	4984	55.3831	1
Tara Oceans	TARA_B110000879_G_scaffold157155_1	713	11.8064	1
Tara Oceans	TARA_B110000879_G_scaffold159706_1	1624	41.0156	1
Tara Oceans	TARA_B110000879_G_scaffold16292_1	13254	357.277	1
Tara Oceans	TARA_B110000879_G_scaffold200842_1	1343	12.0302	0.999255
Tara Oceans	TARA_B110000879_G_scaffold205390_1	6496	26.3235	1
Tara Oceans	TARA_B110000879_G_scaffold207898_1	1508	15.5066	0.998011
Tara Oceans	TARA_B110000879_G_scaffold211269_1	24335	96.1739	1
Tara Oceans	TARA_B110000879_G_scaffold211824_1	14209	16.3259	1
Tara Oceans	TARA_B110000879_G_scaffold213037_1	40526	25.2287	1
Tara Oceans	TARA_B110000879_G_scaffold23991_1	21164	38.5864	1
Tara Oceans	TARA_B110000879_G_scaffold29092_1	11283	102.787	1
Tara Oceans	TARA_B110000879_G_scaffold33392_1	14324	39.8059	1
Tara Oceans	TARA_B110000879_G_scaffold42139_1	33382	33.0694	1
Tara Oceans	TARA_B110000879_G_scaffold51119_1	6112	162.095	1
Tara Oceans	TARA_B110000879_G_scaffold55602_1	1850	183.404	1
Tara Oceans	TARA_B110000879_G_scaffold68842_1	3698	135.647	1
Tara Oceans	TARA_B110000879_G_scaffold70301_1	4000	152.994	1
Tara Oceans	TARA_B110000879_G_scaffold73576_1	910	10.625	1
Tara Oceans	TARA_B110000881_G_C18066121_1	512	53.7182	1
Tara Oceans	TARA_B110000881_G_C18091819_1	524	9.43583	0.998092
Tara Oceans	TARA_B110000881_G_C18099087_1	528	6.00794	1
Tara Oceans	TARA_B110000881_G_C18125283_1	542	7.97704	0.95941
Tara Oceans	TARA_B110000881_G_C18133491_1	546	8.04546	0.998168
Tara Oceans	TARA_B110000881_G_C18257010_1	634	12.5558	1
Tara Oceans	TARA_B110000881_G_C18266204_1	642	5.56098	1
Tara Oceans	TARA_B110000881_G_C18304554_1	681	34.3296	1
Tara Oceans	TARA_B110000881_G_C18321040_1	701	34.0998	1
Tara Oceans	TARA_B110000881_G_C18354008_1	744	9.47643	1
Tara Oceans	TARA_B110000881_G_C18527313_1	1327	30.0144	1
Tara Oceans	TARA_B110000881_G_C18534903_1	1398	26.4631	1
Tara Oceans	TARA_B110000881_G_C18559121_1	1722	46.0044	1
Tara Oceans	TARA_B110000881_G_C18595489_1	3544	31.9004	1
Tara Oceans	TARA_B110000881_G_C18598105_1	4007	17.9904	1
Tara Oceans	TARA_B110000881_G_scaffold144326_1	500	9.50571	0.998
Tara Oceans	TARA_B110000881_G_scaffold159435_1	557	90.2457	1
Tara Oceans	TARA_B110000881_G_scaffold160142_1	3706	35.9665	1
Tara Oceans	TARA_B110000881_G_scaffold169309_1	1133	91.647	1
Tara Oceans	TARA_B110000881_G_scaffold179845_1	1581	35.3103	0.998103
Tara Oceans	TARA_B110000881_G_scaffold183699_1	10627	15.2251	0.999906
Tara Oceans	TARA_B110000881_G_scaffold19012_1	14744	46.049	1
Tara Oceans	TARA_B110000881_G_scaffold200117_1	972	9.67153	1
Tara Oceans	TARA_B110000881_G_scaffold40167_1	7410	71.8548	1
Tara Oceans	TARA_B110000881_G_scaffold47430_1	701	29.6134	1
Tara Oceans	TARA_B110000881_G_scaffold76150_1	10895	29.1873	0.999908
Tara Oceans	TARA_B110000881_G_scaffold94905_1	689	84.2319	1
Tara Oceans	TARA_B110000902_G_C13790100_1	542	8.18623	0.887454
Tara Oceans	TARA_B110000902_G_C13816536_1	559	9.69927	0.964222
Tara Oceans	TARA_B110000902_G_C13880490_1	605	11.5604	0.943802
Tara Oceans	TARA_B110000902_G_C14075063_1	863	7.28471	0.940904
Tara Oceans	TARA_B110000902_G_C14244855_1	1938	19.8904	1
Tara Oceans	TARA_B110000902_G_C14269741_1	2742	13.3009	1
Tara Oceans	TARA_B110000902_G_C14270383_1	2778	11.9106	1
Tara Oceans	TARA_B110000902_G_scaffold10877_1	15937	141.386	1
Tara Oceans	TARA_B110000902_G_scaffold1432_1	1181	41.1445	0.993226
Tara Oceans	TARA_B110000902_G_scaffold147252_1	8329	48.4636	1
Tara Oceans	TARA_B110000902_G_scaffold149454_1	4410	22.885	1
Tara Oceans	TARA_B110000902_G_scaffold157999_1	803	10.1332	0.993773
Tara Oceans	TARA_B110000902_G_scaffold188486_1	3333	119.595	1
Tara Oceans	TARA_B110000902_G_scaffold20192_1	1019	44.0863	1
Tara Oceans	TARA_B110000902_G_scaffold240553_1	1178	10.2821	0.989813
Tara Oceans	TARA_B110000902_G_scaffold243978_1	1123	12.2292	0.991095
Tara Oceans	TARA_B110000902_G_scaffold254822_1	12620	68.1062	1
Tara Oceans	TARA_B110000902_G_scaffold264671_1	5734	26.8974	0.999826
Tara Oceans	TARA_B110000902_G_scaffold267194_1	12272	14.357	0.999837
Tara Oceans	TARA_B110000902_G_scaffold32329_1	6392	26.9753	0.999844
Tara Oceans	TARA_B110000902_G_scaffold46435_1	28636	43.508	0.999895
Tara Oceans	TARA_B110000902_G_scaffold52705_1	1517	41.4126	1
Tara Oceans	TARA_B110000902_G_scaffold56531_1	27018	125.819	1
Tara Oceans	TARA_B110000908_G_C10006610_1	706	8.10971	1
Tara Oceans	TARA_B110000908_G_C10091045_1	882	47.5328	1
Tara Oceans	TARA_B110000908_G_C10190832_1	1404	13.0933	0.999288
Tara Oceans	TARA_B110000908_G_C10215399_1	1733	12.597	0.998846
Tara Oceans	TARA_B110000908_G_C10225279_1	1936	18.9261	1
Tara Oceans	TARA_B110000908_G_C10235765_1	2253	17.9848	1
Tara Oceans	TARA_B110000908_G_C9835431_1	530	6.34474	1
Tara Oceans	TARA_B110000908_G_C9848565_1	539	12.8458	0.96475
Tara Oceans	TARA_B110000908_G_scaffold112882_1	1142	50.2984	1
Tara Oceans	TARA_B110000908_G_scaffold142814_1	12658	21.2558	0.999763
Tara Oceans	TARA_B110000908_G_scaffold145964_1	557	63.7396	1
Tara Oceans	TARA_B110000908_G_scaffold14690_2	13130	396.749	1
Tara Oceans	TARA_B110000908_G_scaffold169754_1	12926	28.7307	0.999923
Tara Oceans	TARA_B110000908_G_scaffold171284_1	5623	79.3499	1
Tara Oceans	TARA_B110000908_G_scaffold171350_1	3082	64.9935	1
Tara Oceans	TARA_B110000908_G_scaffold172783_1	21692	38.6518	0.999954
Tara Oceans	TARA_B110000908_G_scaffold3039_1	1882	201.853	1
Tara Oceans	TARA_B110000908_G_scaffold41103_1	30434	213.288	1
Tara Oceans	TARA_B110000908_G_scaffold47625_1	1019	73.2796	1
Tara Oceans	TARA_B110000908_G_scaffold50454_1	959	71.7033	1
Tara Oceans	TARA_B110000908_G_scaffold54557_1	8096	93.1704	1
Tara Oceans	TARA_B110000908_G_scaffold56062_1	3961	145.801	1
Tara Oceans	TARA_B110000908_G_scaffold56890_1	683	40.8143	1
Tara Oceans	TARA_B110000908_G_scaffold61751_1	6874	178.83	1
Tara Oceans	TARA_B110000908_G_scaffold65750_1	660	65.0941	1
Tara Oceans	TARA_B110000908_G_scaffold71228_1	3485	92.0819	1
Tara Oceans	TARA_B110000908_G_scaffold77824_1	6058	59.4409	1
Tara Oceans	TARA_B110000908_G_scaffold78988_1	16448	85.4648	1
Tara Oceans	TARA_B110000908_G_scaffold88422_1	5054	24.6874	1
Tara Oceans	TARA_B110000908_G_scaffold95231_1	4131	39.2957	0.999758
Tara Oceans	TARA_B110000914_G_C15036678_1	501	7.33333	1
Tara Oceans	TARA_B110000914_G_C15116412_1	546	13.1162	0.994505
Tara Oceans	TARA_B110000914_G_C15309734_1	749	26.4307	0.99733
Tara Oceans	TARA_B110000914_G_C15360060_1	856	12.9448	0.992991
Tara Oceans	TARA_B110000914_G_C15378784_1	910	37.2816	1
Tara Oceans	TARA_B110000914_G_C15446004_1	1246	7.18887	1
Tara Oceans	TARA_B110000914_G_C15449278_1	1274	31.2313	0.999215
Tara Oceans	TARA_B110000914_G_C15473902_1	1564	55.2164	0.998721
Tara Oceans	TARA_B110000914_G_C15500230_1	2311	20.4752	1
Tara Oceans	TARA_B110000914_G_C15518282_1	5149	17.3431	0.999612
Tara Oceans	TARA_B110000914_G_C15520752_1	8285	28.8145	1
Tara Oceans	TARA_B110000914_G_scaffold106230_1	593	40.5756	1
Tara Oceans	TARA_B110000914_G_scaffold114010_1	672	20.841	0.995536
Tara Oceans	TARA_B110000914_G_scaffold162518_1	1076	19.7214	0.998141
Tara Oceans	TARA_B110000914_G_scaffold180778_1	1260	20.6144	0.999206
Tara Oceans	TARA_B110000914_G_scaffold187887_1	547	24.2065	1
Tara Oceans	TARA_B110000914_G_scaffold188743_1	2054	79.6282	1
Tara Oceans	TARA_B110000914_G_scaffold206463_1	3775	10.875	0.999735
Tara Oceans	TARA_B110000914_G_scaffold51910_1	883	60.9427	0.997735
Tara Oceans	TARA_B110000914_G_scaffold71732_1	863	244.442	1
Tara Oceans	TARA_B110000914_G_scaffold77589_1	9342	27.3928	1
Tara Oceans	TARA_B110000914_G_scaffold97257_1	605	22.2462	0.998347
Tara Oceans	TARA_B110001450_G_C17547496_1	998	15.7217	1
Tara Oceans	TARA_B110001450_G_C17592490_1	1247	22.2571	0.993585
Tara Oceans	TARA_B110001450_G_C17665776_1	5948	19.5805	1
Tara Oceans	TARA_B110001450_G_C17666792_1	7215	21.3915	1
Tara Oceans	TARA_B110001450_G_scaffold160200_1	763	6.06362	0.97903
Tara Oceans	TARA_B110001450_G_scaffold206826_1	669	18.8651	1
Tara Oceans	TARA_B110001450_G_scaffold224974_1	995	12.2852	0.994975
Tara Oceans	TARA_B110001450_G_scaffold228475_1	1263	25.6559	1
Tara Oceans	TARA_B110001450_G_scaffold231144_1	4272	353.93	1
Tara Oceans	TARA_B110001450_G_scaffold4782_1	1922	45.7912	1
Tara Oceans	TARA_B110001450_G_scaffold62404_1	5261	134.328	1
Tara Oceans	TARA_B110001450_G_scaffold72433_1	1506	23.1792	0.9834
Tara Oceans	TARA_B110001450_G_scaffold79708_1	917	26.2907	1
Tara Oceans	TARA_B110001450_G_scaffold88336_2	560	40.8122	1
Tara Oceans	TARA_B110001450_G_scaffold96728_1	1211	39.9444	1
Tara Oceans	TARA_B110001454_G_C12357918_1	544	42.2183	1
Tara Oceans	TARA_B110001454_G_C12359968_1	546	12.9697	1
Tara Oceans	TARA_B110001454_G_C12431142_1	604	19.5947	0.998344
Tara Oceans	TARA_B110001454_G_C12436922_1	610	24.7565	0.998361
Tara Oceans	TARA_B110001454_G_C12482440_1	661	8.74755	0.975794
Tara Oceans	TARA_B110001454_G_C12498652_1	684	9.27341	0.998538
Tara Oceans	TARA_B110001454_G_C12521253_1	718	10.6901	0.95961
Tara Oceans	TARA_B110001454_G_C12621224_1	987	15.5269	0.998987
Tara Oceans	TARA_B110001454_G_C12637315_1	1067	9.40785	0.990628
Tara Oceans	TARA_B110001454_G_C12667137_1	1298	15.3031	0.976117
Tara Oceans	TARA_B110001454_G_scaffold1364_1	6055	38.2896	1
Tara Oceans	TARA_B110001454_G_scaffold141973_1	1091	93.3305	1
Tara Oceans	TARA_B110001454_G_scaffold149169_1	885	107.165	1
Tara Oceans	TARA_B110001454_G_scaffold150196_1	1333	34.2113	1
Tara Oceans	TARA_B110001454_G_scaffold150390_1	570	18.581	1
Tara Oceans	TARA_B110001454_G_scaffold1527_1	7048	211.184	1
Tara Oceans	TARA_B110001454_G_scaffold177213_1	617	10.7259	0.995138
Tara Oceans	TARA_B110001454_G_scaffold178750_1	504	40.435	0.998016
Tara Oceans	TARA_B110001454_G_scaffold189082_1	768	13.89	1
Tara Oceans	TARA_B110001454_G_scaffold195432_1	641	8.97149	1
Tara Oceans	TARA_B110001454_G_scaffold19819_3	5583	27.5467	0.996597
Tara Oceans	TARA_B110001454_G_scaffold198347_1	13416	15.5164	0.999925
Tara Oceans	TARA_B110001454_G_scaffold204405_1	856	13.8116	0.997664
Tara Oceans	TARA_B110001454_G_scaffold3236_1	3498	59.3235	1
Tara Oceans	TARA_B110001454_G_scaffold51154_1	1220	15.857	1
Tara Oceans	TARA_B110001454_G_scaffold52455_1	5664	19.2778	0.999823
Tara Oceans	TARA_B110001454_G_scaffold5400_1	1075	56.6508	1
Tara Oceans	TARA_B110001454_G_scaffold9479_1	528	11.0714	0.981061
Tara Oceans	TARA_B110001469_G_C9312682_1	531	12.2808	1
Tara Oceans	TARA_B110001469_G_C9418164_1	644	16.0061	1
Tara Oceans	TARA_B110001469_G_C9497834_1	798	799.994	1
Tara Oceans	TARA_B110001469_G_C9523663_1	876	18.7066	0.998858
Tara Oceans	TARA_B110001469_G_C9627191_1	2097	14.6631	0.999523
Tara Oceans	TARA_B110001469_G_C9646911_1	6003	35.3839	0.999833
Tara Oceans	TARA_B110001469_G_scaffold114861_1	5681	121.585	1
Tara Oceans	TARA_B110001469_G_scaffold127661_1	9925	24.8939	1
Tara Oceans	TARA_B110001469_G_scaffold44738_1	4966	50.5029	1
Tara Oceans	TARA_B110001469_G_scaffold55052_1	877	17.8129	0.997719
Tara Oceans	TARA_B110001469_G_scaffold56933_1	1527	760.073	1
Tara Oceans	TARA_B110001469_G_scaffold80474_1	525	6.66933	1
Tara Oceans	TARA_B110001469_G_scaffold80834_1	661	68.6262	1
Tara Oceans	TARA_Y100000034_G_C6746529_1	815	10.4812	0.998773
Tara Oceans	TARA_Y100000034_G_C6909583_1	11352	40.6092	1
Tara Oceans	TARA_Y100000034_G_scaffold45161_1	791	16.312	0.989886
Tara Oceans	TARA_Y100000034_G_scaffold61336_1	1544	17.6679	1
Tara Oceans	TARA_Y100000296_G_C5176668_1	5021	21.9183	1
Tara Oceans	TARA_Y100000296_G_scaffold19279_1	544	58.8706	1
Tara Oceans	TARA_Y100000296_G_scaffold28222_1	1021	124.371	1
Tara Oceans	TARA_Y100000296_G_scaffold41797_1	3967	40.792	1
Tara Oceans	TARA_Y100000296_G_scaffold42712_1	2828	31.5063	1
Tara Oceans	TARA_Y100000296_G_scaffold57276_1	642	19.6138	1
Tara Oceans	TARA_Y100000296_G_scaffold67273_1	2697	14.1252	0.999629
Tara Oceans	TARA_Y100000296_G_scaffold87337_1	5137	21.0545	0.999416
Tara Oceans	TARA_Y100000310_G_C20154587_1	595	17.4787	0.994958
Tara Oceans	TARA_Y100000310_G_C20155101_1	595	14.836	1
Tara Oceans	TARA_Y100000310_G_scaffold107115_1	746	63.5235	1
Tara Oceans	TARA_Y100000310_G_scaffold114621_2	4847	37.7028	0.999794
Tara Oceans	TARA_Y100000310_G_scaffold17661_1	1115	100.567	1
Tara Oceans	TARA_Y100000310_G_scaffold191061_1	716	72.6608	0.99581
Tara Oceans	TARA_Y100000310_G_scaffold212720_1	580	32.686	1
Tara Oceans	TARA_Y100000310_G_scaffold252885_1	581	102.828	1
Tara Oceans	TARA_Y100000310_G_scaffold2596_1	6453	80.7549	1
Tara Oceans	TARA_Y100000310_G_scaffold332428_1	1241	15.0761	1
Tara Oceans	TARA_Y100000310_G_scaffold47789_2	11489	45.1878	0.999217
Tara Oceans	TARA_Y100000310_G_scaffold66310_1	703	55.4919	0.99431
Tara Oceans	TARA_Y100000310_G_scaffold73017_1	1000	107.848	1
Tara Oceans	TARA_Y100000310_G_scaffold73445_1	1132	71.8635	0.999117
Tara Oceans	TARA_Y100000310_G_scaffold74315_1	649	59.1283	1
Tara Oceans	TARA_Y100000401_G_scaffold66378_1	644	19.3887	0.965839
Tara Oceans	TARA_Y100000741_G_C17896322_1	564	12.0121	1
Tara Oceans	TARA_Y100000741_G_C17917402_1	579	17.0093	1
Tara Oceans	TARA_Y100000741_G_C18035496_1	690	15.1574	1
Tara Oceans	TARA_Y100000741_G_C18130251_1	865	19.3762	1
Tara Oceans	TARA_Y100000741_G_C18173443_1	1023	24.0149	1
Tara Oceans	TARA_Y100000741_G_scaffold129292_1	2830	57.7914	1
Tara Oceans	TARA_Y100000741_G_scaffold138186_1	4909	33.1582	1
Tara Oceans	TARA_Y100000741_G_scaffold141870_1	656	33.8953	1
Tara Oceans	TARA_Y100000741_G_scaffold190093_1	1776	31.1082	1
Tara Oceans	TARA_Y100000741_G_scaffold216100_1	599	90.8062	1
Tara Oceans	TARA_Y100000741_G_scaffold257068_1	1340	17.8992	1
Tara Oceans	TARA_Y100000741_G_scaffold311594_1	552	14.8085	0.98913
Tara Oceans	TARA_Y100000741_G_scaffold326132_1	1205	26.4474	0.99917
Tara Oceans	TARA_Y100000741_G_scaffold344865_1	1245	19.5735	0.999197
Tara Oceans	TARA_Y100000741_G_scaffold347417_1	746	18.8691	0.99866
Tara Oceans	TARA_Y100000741_G_scaffold354018_1	960	14.7321	1
Tara Oceans	TARA_Y100000741_G_scaffold39348_2	30288	130.456	1
Tara Oceans	TARA_Y100000741_G_scaffold59407_1	1323	89.2268	1
Tara Oceans	TARA_Y100000741_G_scaffold6539_1	673	88.8795	1
Tara Oceans	TARA_Y100000741_G_scaffold76512_2	1743	34.9096	1
Tara Oceans	TARA_Y100000741_G_scaffold98205_1	551	252.357	1
Tara Oceans	TARA_Y100000748_G_C15059667_1	505	25.9521	1
Tara Oceans	TARA_Y100000748_G_C15260614_1	666	27.0271	1
Tara Oceans	TARA_Y100000748_G_C15295306_1	715	7.32035	1
Tara Oceans	TARA_Y100000748_G_C15349586_1	822	13.3824	0.998783
Tara Oceans	TARA_Y100000748_G_C15451836_1	1358	19.024	0.999264
Tara Oceans	TARA_Y100000748_G_C15480504_1	1959	50.9309	1
Tara Oceans	TARA_Y100000748_G_scaffold107737_1	536	97.2099	1
Tara Oceans	TARA_Y100000748_G_scaffold132185_1	548	171.621	1
Tara Oceans	TARA_Y100000748_G_scaffold169354_1	1148	46.6253	1
Tara Oceans	TARA_Y100000748_G_scaffold220477_1	1115	18.3451	0.999103
Tara Oceans	TARA_Y100000748_G_scaffold22446_1	569	125.601	1
Tara Oceans	TARA_Y100000748_G_scaffold257877_1	545	80.638	0.994495
Tara Oceans	TARA_Y100000748_G_scaffold272361_1	597	35.2327	0.998325
Tara Oceans	TARA_Y100000748_G_scaffold280665_1	613	319.745	0.998369
Tara Oceans	TARA_Y100000748_G_scaffold293857_1	1682	85.6338	1
Tara Oceans	TARA_Y100000748_G_scaffold299275_1	2225	24.7253	1
Tara Oceans	TARA_Y100000748_G_scaffold302337_1	12515	36.1083	1
Tara Oceans	TARA_Y100000748_G_scaffold50529_1	572	99.4029	1
Tara Oceans	TARA_Y100000748_G_scaffold53097_1	617	76.3212	1
Tara Oceans	TARA_Y100000748_G_scaffold92348_1	20941	339.989	1
Tara Oceans	TARA_Y100000758_G_C15694684_1	526	33.766	1
Tara Oceans	TARA_Y100000758_G_C15741074_1	556	13.7044	0.998201
Tara Oceans	TARA_Y100000758_G_C15764445_1	574	15.9458	1
Tara Oceans	TARA_Y100000758_G_C15807761_1	614	10.1078	0.986971
Tara Oceans	TARA_Y100000758_G_C15835411_1	644	27.3664	1
Tara Oceans	TARA_Y100000758_G_C15868223_1	686	18.2798	1
Tara Oceans	TARA_Y100000758_G_C15971639_1	929	18.516	1
Tara Oceans	TARA_Y100000758_G_C15998234_1	1061	46.4391	1
Tara Oceans	TARA_Y100000758_G_C16023332_1	1272	29.3761	1
Tara Oceans	TARA_Y100000758_G_scaffold104513_1	1246	67.1998	1
Tara Oceans	TARA_Y100000758_G_scaffold120638_1	705	50.2793	1
Tara Oceans	TARA_Y100000758_G_scaffold153587_1	2721	81.5329	1
Tara Oceans	TARA_Y100000758_G_scaffold155039_1	883	15.8008	1
Tara Oceans	TARA_Y100000758_G_scaffold168524_1	513	39.0992	1
Tara Oceans	TARA_Y100000758_G_scaffold177058_1	1887	44.8279	1
Tara Oceans	TARA_Y100000758_G_scaffold190691_1	547	42.1511	1
Tara Oceans	TARA_Y100000758_G_scaffold207990_1	816	84.524	1
Tara Oceans	TARA_Y100000758_G_scaffold226693_1	986	18.049	1
Tara Oceans	TARA_Y100000758_G_scaffold270071_1	1297	28.1744	1
Tara Oceans	TARA_Y100000758_G_scaffold277296_1	12705	23.4461	1
Tara Oceans	TARA_Y100000758_G_scaffold279885_1	1365	12.4749	1
Tara Oceans	TARA_Y100000758_G_scaffold300848_1	2551	32.8559	1
Tara Oceans	TARA_Y100000758_G_scaffold301911_1	1601	38.2826	1
Tara Oceans	TARA_Y100000758_G_scaffold303159_1	2163	31.5306	0.999538
Tara Oceans	TARA_Y100000758_G_scaffold303159_2	2530	30.6139	1
Tara Oceans	TARA_Y100000758_G_scaffold3737_1	745	53.5059	1
Tara Oceans	TARA_Y100000758_G_scaffold48485_1	506	115.278	1
Tara Oceans	TARA_Y100000758_G_scaffold63270_2	2641	80.2304	1
Tara Oceans	TARA_Y100000758_G_scaffold63918_1	828	44.5192	1
Tara Oceans	TARA_Y100000758_G_scaffold77076_1	1121	38.3862	1
Tara Oceans	TARA_Y100000758_G_scaffold81497_1	1346	52.4097	1
Tara Oceans	TARA_Y100000758_G_scaffold92623_1	5750	96.9112	1
Tara Oceans	TARA_Y100000758_G_scaffold95733_1	725	92.4835	1
Tara Oceans	TARA_Y100000768_G_C23378236_1	512	11.4448	0.998047
Tara Oceans	TARA_Y100000768_G_C23465794_1	549	23.3083	0.990892
Tara Oceans	TARA_Y100000768_G_C23495412_1	563	14.2881	1
Tara Oceans	TARA_Y100000768_G_C23535974_1	585	13.8092	0.974359
Tara Oceans	TARA_Y100000768_G_C23587860_1	617	44.0985	1
Tara Oceans	TARA_Y100000768_G_C23608754_1	632	18.0602	1
Tara Oceans	TARA_Y100000768_G_C23637590_1	654	33.2143	0.998471
Tara Oceans	TARA_Y100000768_G_C23646788_1	662	17.7363	1
Tara Oceans	TARA_Y100000768_G_C23838083_1	951	16.3595	1
Tara Oceans	TARA_Y100000768_G_scaffold126955_1	985	38.2886	1
Tara Oceans	TARA_Y100000768_G_scaffold138643_1	935	21.4013	1
Tara Oceans	TARA_Y100000768_G_scaffold139257_1	3617	36.7964	1
Tara Oceans	TARA_Y100000768_G_scaffold14249_1	2098	85.4738	1
Tara Oceans	TARA_Y100000768_G_scaffold164607_1	1670	48.8125	0.999401
Tara Oceans	TARA_Y100000768_G_scaffold176080_1	560	14.7829	1
Tara Oceans	TARA_Y100000768_G_scaffold188326_1	666	28.1996	0.998498
Tara Oceans	TARA_Y100000768_G_scaffold19644_1	1061	31.5884	1
Tara Oceans	TARA_Y100000768_G_scaffold286095_1	5877	64.3141	1
Tara Oceans	TARA_Y100000768_G_scaffold308142_1	686	71.3899	1
Tara Oceans	TARA_Y100000768_G_scaffold374257_1	883	45.779	1
Tara Oceans	TARA_Y100000768_G_scaffold381150_1	1951	20.2926	1
Tara Oceans	TARA_Y100000768_G_scaffold387755_1	2807	22.2044	1
Tara Oceans	TARA_Y100000768_G_scaffold387988_1	2531	20.3368	1
Tara Oceans	TARA_Y100000768_G_scaffold83101_1	971	35.2935	1
Tara Oceans	TARA_Y100000782_G_C10002151_1	578	25.9533	0.99654
Tara Oceans	TARA_Y100000782_G_C10015677_1	603	18.8366	1
Tara Oceans	TARA_Y100000782_G_C10070957_1	745	17.9546	1
Tara Oceans	TARA_Y100000782_G_C10128831_1	1101	15.9653	1
Tara Oceans	TARA_Y100000782_G_C10136711_1	1197	11.7106	0.994988
Tara Oceans	TARA_Y100000782_G_C9953058_1	511	7.51801	1
Tara Oceans	TARA_Y100000782_G_scaffold109267_1	13337	21.8483	1
Tara Oceans	TARA_Y100000782_G_scaffold111254_1	29335	31.411	0.999898
Tara Oceans	TARA_Y100000782_G_scaffold114216_1	1750	25.2338	1
Tara Oceans	TARA_Y100000782_G_scaffold114452_1	5285	22.8779	0.999432
Tara Oceans	TARA_Y100000782_G_scaffold114601_2	2425	16.5389	0.999588
Tara Oceans	TARA_Y100000782_G_scaffold1709_1	988	319.13	1
Tara Oceans	TARA_Y100000782_G_scaffold19341_1	1331	140.498	1
Tara Oceans	TARA_Y100000782_G_scaffold19367_1	15507	38.4693	1
Tara Oceans	TARA_Y100000782_G_scaffold2131_1	9536	44.5076	1
Tara Oceans	TARA_Y100000782_G_scaffold26131_3	21724	261.256	1
Tara Oceans	TARA_Y100000782_G_scaffold43110_1	1712	303.936	1
Tara Oceans	TARA_Y100000782_G_scaffold50252_1	685	117.409	1
Tara Oceans	TARA_Y100000782_G_scaffold51443_1	568	641.684	1
Tara Oceans	TARA_Y100000782_G_scaffold66480_1	9184	49.9215	1
Tara Oceans	TARA_Y100000782_G_scaffold668_1	560	312.08	1
Tara Oceans	TARA_Y100000782_G_scaffold8266_1	671	138.518	0.992548
Tara Oceans	TARA_Y100000782_G_scaffold88948_1	701	58.5753	1
Tara Oceans	TARA_Y100000815_G_C12939947_1	548	13.294	0.998175
Tara Oceans	TARA_Y100000815_G_C12976777_1	575	33.3671	0.998261
Tara Oceans	TARA_Y100000815_G_C12987937_1	584	191.521	1
Tara Oceans	TARA_Y100000815_G_C13013363_1	607	30.4705	1
Tara Oceans	TARA_Y100000815_G_C13111338_1	723	14.3002	1
Tara Oceans	TARA_Y100000815_G_C13191021_1	890	44.0284	1
Tara Oceans	TARA_Y100000815_G_C13197525_1	909	23.776	0.9978
Tara Oceans	TARA_Y100000815_G_C13255449_1	1154	36.3526	0.9974
Tara Oceans	TARA_Y100000815_G_C13259055_1	1175	36.9707	1
Tara Oceans	TARA_Y100000815_G_C13306945_1	1687	35.5862	1
Tara Oceans	TARA_Y100000815_G_C13307927_1	1707	36.9602	1
Tara Oceans	TARA_Y100000815_G_scaffold104094_1	706	18.7518	1
Tara Oceans	TARA_Y100000815_G_scaffold107281_1	2126	69.3077	0.995767
Tara Oceans	TARA_Y100000815_G_scaffold113581_1	12705	29.6229	1
[truncated: 6,255 more rows]

## Sheet: Table S7
Protein name	Protein accession	Organism	Domain	Phylum	Evidence for urease activity	Paper
UreC	WP_049894176.1	Halogranum salarium	Archaea	Euryarchaeota	Positive urease test upon isolation	Kim et al., 2011
	WP_075054683.1	Nitrosophaera viennensis	Archaea	Thaumarchaeota	Isolated and grew on urea as sole energy source	Tourna et al., 2011
	WP_177592982.1	Candidatus	Archaea	Thaumarchaeota	Enrichment culture and grew on urea as sole energy source	Carini et al., 2018
		Nitrosopelagicus brevis
	WP_179370936.1	Nitrosopumilus ureiphilus	Archaea	Thaumarchaeota	Isolation; "﻿Urea can serve as a source of ammonia for energy generation and growth."	Qin et al., 2017
	WP_144628428.1	Arthrobacter woluwensis	Bacteria	Actinobacteria	Isolated organism and hydrolyzed urea	Funke et al., 1996
	WP_115950024	Chryseobacterium piscium	Bacteria	Bacteroidetes	Tested positive for urease activity upon isolation	de Beer et al., 2006
	WP_011131600.1	Prochlorococcus	Bacteria	Cyanobacteria	Grew with urea as sole nitrogen source	Moore et al., 2002
		marinus str. MIT 9313
	WP_006042762.1	Synechococcus sp. WH 7805	Bacteria	Cyanobacteria	Loss of ability to grow on urea following mutagenesis of ureC	Collier et al., 1999
	6QDY_3	Sporosarcina pasteurii	Bacteria	Firmicutes	Urease crystal structure in complex with urea	Mazzei et al., 2019
	MZH02010.1	Nitrospinae bacterium	Bacteria	Nitrospina	nanoSIMS measurement of 15N incorporation from urea	Kitzinger et al., 2020
	QOV91919.1	Humisphaera borealis	Bacteria	Planctomycetes	Tested positive for urease activity upon isolation	Dedysh et al., 2020
	WP_043336639.1	Belnapia moabensis	Bacteria	Proteobacteria (Alpha)	Tested positive for urease activity upon isolation	Reddy et al., 2006
	WP_033460541.1	Bordetella bronchiseptica	Bacteria	Proteobacteria (Beta)	Transposon mutagenesis targeting urease genes and subsequent loss of ability to hydrolyze urea	McMillan et al., 1996
	WP_163863013.1	Myxococcus eversor	Bacteria	Proteobacteria (Delta)	Isolate hydrloyzed urea	Chambers et al., 2020
	WP_130777834.1	Helicobacter pylori	Bacteria	Proteobacteria (Epsilon)	Purification of urease and enzyme kinectics w/ urea hydrolysis measured	Dunn et al., 1990*
	WP_004245262.1	Proteus mirabilis HI4320	Bacteria	Proteobacteria (Gamma)	Mutagenesis and loss of ammonia production (substrate not specific in methods, but assumed to be urea; probably a better reference available)	Jones et al., 1990
	WP_004025654	Ureaplasma urealyticum	Bacteria	Tenericutes	Sonicated cells, cytoplasmic fraction hydrolyzed urea	Blanchard et al., 1988
	WP_138084686.1	Phragmitibacter flavus	Bacteria	Verrucomicrobia	Tested positive for urease activity upon isolation	Szuróczki et al., 2020
*Urease beta subunit in H. pylori is equivalent to alpha subunit in non-Helicobacter organisms (Mobley et al., 1995)
